# Supplementary material for: 3-(2-Nitro­phen­oxy)phthalonitrile
Source: Acta Crystallogr Sect E Struct Rep Online. 2008 Jan 4;64(Pt 2):o356. doi: 10.1107/S1600536807067797 (PMC2960199; doi:10.1107/S1600536807067797)
Supplement: Supplementary file 1 [file e-64-0o356-sup1.cif]

##############################################################################
###                                                                        ###
###        Electronic paper (Acta Crystallographica Section E)             ###
###                                                                        ###
##############################################################################
#                                                                            #
# This CIF contains the data in a paper accepted for publication in Acta     #
# Crystallographica Section E. It conforms to the requirements of Notes      #
# for Authors for Section E, and has been peer reviewed under the auspices   #
# of the IUCr Commission on Journals.                                        #
#                                                                            #
# Full details of the Crystallographic Information File format               #
# are given in the paper "The Crystallographic Information File (CIF):       #
# a New Standard Archive File for Crystallography" by S. R. Hall, F. H.      #
# Allen and I. D. Brown [Acta Cryst. (1991), A47, 655-685].                  #
#                                                                            #
# The current version of the core CIF dictionary is obtainable from          #
# ftp://ftp.iucr.org/pub/cif_core.dic. The current version number is 2.1.    #
#                                                                            #
# Software is freely available for graphical display of the structure(s) in  #
# this CIF.  For information consult the CIF home page http://www.iucr.org/  #
# cif/home.html                                                              #
#                                                                            #
##############################################################################
                                             
data_I
_audit_creation_method     SHELXL-97
_chemical_name_systematic
;
3-(2-Nitrophenoxy)phthalonitrile
;
_chemical_name_common     ?
_chemical_formula_moiety     'C14 H7 N3 O3'
_chemical_formula_sum     'C14 H7 N3 O3'
_chemical_formula_iupac     'C14 H7 N3 O3'
_chemical_formula_weight     265.23
_chemical_melting_point     ?
_symmetry_cell_setting     Monoclinic
_symmetry_space_group_name_H-M     'P 21/n'
_symmetry_space_group_name_Hall     '-P 2yn'
loop_
    _symmetry_equiv_pos_as_xyz
    'x, y, z'
    '-x+1/2, y+1/2, -z+1/2'
    '-x, -y, -z'
    'x-1/2, -y-1/2, z-1/2'
_cell_length_a     8.0814(17)
_cell_length_b     7.9899(12)
_cell_length_c     19.068(3)
_cell_angle_alpha     90.00
_cell_angle_beta     95.944(15)
_cell_angle_gamma     90.00
_cell_volume     1224.6(4)
_cell_formula_units_Z     4
_cell_measurement_reflns_used     51
_cell_measurement_theta_min     4.98
_cell_measurement_theta_max     12.49
_cell_measurement_temperature     295(2)
_exptl_crystal_description     plate
_exptl_crystal_colour     colorless
_exptl_crystal_size_max     0.4
_exptl_crystal_size_mid     0.4
_exptl_crystal_size_min     0.1
_exptl_crystal_density_diffrn     1.439
_exptl_crystal_density_meas     ?
_exptl_crystal_density_method     'not measured'
_exptl_crystal_F_000     544
_exptl_absorpt_coefficient_mu     0.105
_exptl_absorpt_correction_type     none
_exptl_absorpt_process_details     ?
_exptl_absorpt_correction_T_min     ?
_exptl_absorpt_correction_T_max     ?
_exptl_special_details
;
;
_diffrn_ambient_temperature     295(2)
_diffrn_radiation_type     MoK\a
_diffrn_radiation_wavelength     0.71073
_diffrn_radiation_source     'fine-focus sealed tube'
_diffrn_radiation_monochromator     graphite
_diffrn_measurement_device_type     'Bruker P4'
_diffrn_measurement_method     \w
_diffrn_detector_area_resol_mean     ?
_diffrn_reflns_number     3018
_diffrn_reflns_av_R_equivalents     0.0919
_diffrn_reflns_av_sigmaI/netI     0.0771
_diffrn_reflns_theta_min     2.15
_diffrn_reflns_theta_max     25.00
_diffrn_reflns_theta_full     25.00
_diffrn_measured_fraction_theta_max     0.991
_diffrn_measured_fraction_theta_full     0.991
_diffrn_reflns_limit_h_min     -1
_diffrn_reflns_limit_h_max     9
_diffrn_reflns_limit_k_min     -9
_diffrn_reflns_limit_k_max     1
_diffrn_reflns_limit_l_min     -22
_diffrn_reflns_limit_l_max     22
_diffrn_standards_number     3
_diffrn_standards_interval_count     97
_diffrn_standards_interval_time     ?
_diffrn_standards_decay_%     0
_refine_special_details
;
 Refinement of F^2^ against ALL reflections.  The weighted R-factor wR and
 goodness of fit S are based on F^2^, conventional R-factors R are based
 on F, with F set to zero for negative F^2^. The threshold expression of
 F^2^ > 2sigma(F^2^) is used only for calculating R-factors(gt) etc. and is
 not relevant to the choice of reflections for refinement.  R-factors based
 on F^2^ are statistically about twice as large as those based on F, and R-
 factors based on ALL data will be even larger.
;
_reflns_number_total     2155
_reflns_number_gt     1252
_reflns_threshold_expression     I>2\s(I)
_refine_ls_structure_factor_coef     Fsqd
_refine_ls_matrix_type     full
_refine_ls_R_factor_all     0.1162
_refine_ls_R_factor_gt     0.0669
_refine_ls_wR_factor_gt     0.1271
_refine_ls_wR_factor_ref     0.1455
_refine_ls_goodness_of_fit_ref     1.028
_refine_ls_restrained_S_all     1.028
_refine_ls_number_reflns     2155
_refine_ls_number_parameters     181
_refine_ls_number_restraints     0
_refine_ls_hydrogen_treatment     constr
_refine_ls_weighting_scheme     calc
_refine_ls_weighting_details
             'calc w=1/[\s^2^(Fo^2^)+(0.001P)^2^+1.2P] where P=(Fo^2^+2Fc^2^)/3'
_atom_sites_solution_hydrogens     geom
_atom_sites_solution_primary     direct
_atom_sites_solution_secondary     difmap
_refine_ls_shift/su_max     0.000
_refine_ls_shift/su_mean     0.000
_refine_diff_density_max     0.195
_refine_diff_density_min     -0.266
_refine_ls_extinction_method     none
_refine_ls_extinction_coef     ?
loop_
    _atom_type_symbol
    _atom_type_description
    _atom_type_scat_dispersion_real
    _atom_type_scat_dispersion_imag
    _atom_type_scat_source
    'C' 'C' 0.0033 0.0016
                         'International Tables Vol C Tables 4.2.6.8 and 6.1.1.4'
    'H' 'H' 0.0000 0.0000
                         'International Tables Vol C Tables 4.2.6.8 and 6.1.1.4'
    'N' 'N' 0.0061 0.0033
                         'International Tables Vol C Tables 4.2.6.8 and 6.1.1.4'
    'O' 'O' 0.0106 0.0060
                         'International Tables Vol C Tables 4.2.6.8 and 6.1.1.4'
_computing_data_collection     'XSCANS (Bruker, 1997)'
_computing_cell_refinement     'XSCANS (Bruker, 1997)'
_computing_data_reduction     'XSCANS (Bruker, 1997)'
_computing_structure_solution     'SHELXTL (Bruker, 1997)'
_computing_structure_refinement     'SHELXTL (Bruker, 1997)'
_computing_molecular_graphics     'SHELXTL (Bruker, 1997)'
_computing_publication_material     'SHELXTL (Bruker, 1997)'
loop_
    _atom_site_type_symbol
    _atom_site_label
    _atom_site_fract_x
    _atom_site_fract_y
    _atom_site_fract_z
    _atom_site_U_iso_or_equiv
    _atom_site_adp_type
    _atom_site_calc_flag
    _atom_site_refinement_flags
    _atom_site_occupancy
    _atom_site_disorder_assembly
    _atom_site_disorder_group
    O O1 0.4115(3) 0.5913(3) 0.63769(12) 0.0683(8) Uani d . 1 . .
    O O2 0.5975(4) 0.8586(4) 0.66974(15) 0.0806(9) Uani d . 1 . .
    O O3 0.7869(4) 0.8009(4) 0.75304(16) 0.0932(11) Uani d . 1 . .
    N N1 0.0726(6) 0.4464(5) 0.36401(19) 0.0967(14) Uani d . 1 . .
    N N2 0.1821(5) 0.7972(5) 0.50408(18) 0.0822(11) Uani d . 1 . .
    N N3 0.6493(4) 0.7811(4) 0.72224(17) 0.0609(9) Uani d . 1 . .
    C C1 0.1511(5) 0.4108(5) 0.4142(2) 0.0651(11) Uani d . 1 . .
    C C2 0.2279(5) 0.6648(6) 0.51586(18) 0.0566(10) Uani d . 1 . .
    C C3 0.2487(5) 0.3691(5) 0.47972(18) 0.0534(9) Uani d . 1 . .
    C C4 0.2840(4) 0.4955(5) 0.53013(17) 0.0492(9) Uani d . 1 . .
    C C5 0.3749(4) 0.4568(5) 0.59366(18) 0.0524(9) Uani d . 1 . .
    C C6 0.4322(5) 0.2954(5) 0.6072(2) 0.0623(10) Uani d . 1 . .
    H H6A 0.4952 0.2702 0.6495 0.075 Uiso calc R 1 . .
    C C7 0.3950(5) 0.1729(5) 0.5576(2) 0.0657(11) Uani d . 1 . .
    H H7A 0.4328 0.0644 0.5667 0.079 Uiso calc R 1 . .
    C C8 0.3024(5) 0.2082(5) 0.49420(19) 0.0620(10) Uani d . 1 . .
    H H8A 0.2765 0.1234 0.4615 0.074 Uiso calc R 1 . .
    C C9 0.4213(4) 0.5689(5) 0.71071(17) 0.0523(9) Uani d . 1 . .
    C C10 0.5397(4) 0.6628(4) 0.75215(18) 0.0480(9) Uani d . 1 . .
    C C11 0.5535(5) 0.6431(5) 0.82497(18) 0.0584(10) Uani d . 1 . .
    H H11A 0.6334 0.7036 0.8530 0.070 Uiso calc R 1 . .
    C C12 0.4516(5) 0.5362(5) 0.85555(19) 0.0603(10) Uani d . 1 . .
    H H12A 0.4628 0.5220 0.9042 0.072 Uiso calc R 1 . .
    C C14 0.3162(5) 0.4646(5) 0.7422(2) 0.0626(11) Uani d . 1 . .
    H H14A 0.2348 0.4043 0.7148 0.075 Uiso calc R 1 . .
    C C13 0.3319(5) 0.4496(5) 0.8141(2) 0.0643(11) Uani d . 1 . .
    H H13A 0.2599 0.3792 0.8352 0.077 Uiso calc R 1 . .
loop_
    _atom_site_aniso_label
    _atom_site_aniso_U_11
    _atom_site_aniso_U_22
    _atom_site_aniso_U_33
    _atom_site_aniso_U_12
    _atom_site_aniso_U_13
    _atom_site_aniso_U_23
    O1 0.090(2) 0.0637(18) 0.0462(14) -0.0149(15) -0.0149(13) -0.0003(13)
    O2 0.090(2) 0.082(2) 0.0670(18) -0.0169(17) -0.0075(16) 0.0199(16)
    O3 0.0672(19) 0.119(3) 0.088(2) -0.0375(19) -0.0167(17) 0.0071(19)
    N1 0.128(4) 0.087(3) 0.065(2) 0.014(3) -0.036(2) -0.007(2)
    N2 0.113(3) 0.067(3) 0.063(2) 0.008(2) -0.005(2) 0.0033(19)
    N3 0.064(2) 0.062(2) 0.0549(19) -0.0103(18) -0.0035(17) -0.0013(17)
    C1 0.082(3) 0.056(2) 0.054(2) -0.005(2) -0.009(2) -0.0072(19)
    C2 0.065(3) 0.062(3) 0.0408(19) -0.002(2) -0.0030(18) -0.0008(19)
    C3 0.060(2) 0.056(2) 0.0429(19) -0.005(2) -0.0001(17) 0.0012(18)
    C4 0.049(2) 0.053(2) 0.0451(19) -0.0043(18) 0.0015(15) -0.0005(17)
    C5 0.056(2) 0.056(2) 0.0438(19) -0.006(2) 0.0004(17) -0.0018(18)
    C6 0.064(2) 0.068(3) 0.053(2) 0.001(2) -0.0055(19) 0.006(2)
    C7 0.080(3) 0.057(2) 0.059(2) 0.007(2) 0.002(2) 0.006(2)
    C8 0.076(3) 0.057(3) 0.053(2) 0.000(2) 0.004(2) -0.0059(19)
    C9 0.056(2) 0.053(2) 0.045(2) 0.0009(19) -0.0076(17) 0.0009(17)
    C10 0.049(2) 0.043(2) 0.050(2) 0.0003(17) -0.0030(16) -0.0021(16)
    C11 0.062(2) 0.059(2) 0.051(2) -0.002(2) -0.0103(19) -0.0059(18)
    C12 0.065(3) 0.068(3) 0.047(2) -0.001(2) 0.0039(19) -0.0027(19)
    C14 0.059(2) 0.065(3) 0.061(2) -0.016(2) -0.007(2) 0.001(2)
    C13 0.066(3) 0.065(3) 0.062(2) -0.011(2) 0.010(2) 0.002(2)
_geom_special_details
;
 All esds (except the esd in the dihedral angle between two l.s. planes)
 are estimated using the full covariance matrix.  The cell esds are taken
 into account individually in the estimation of esds in distances, angles
 and torsion angles; correlations between esds in cell parameters are only
 used when they are defined by crystal symmetry.  An approximate (isotropic)
 treatment of cell esds is used for estimating esds involving l.s. planes.
;
loop_
    _geom_bond_atom_site_label_1
    _geom_bond_atom_site_label_2
    _geom_bond_site_symmetry_2
    _geom_bond_distance
    _geom_bond_publ_flag
    O1 C5 . 1.377(4) ?
    O1 C9 . 1.398(4) ?
    O2 N3 . 1.214(4) ?
    O3 N3 . 1.213(4) ?
    N1 C1 . 1.129(5) ?
    N2 C2 . 1.136(5) ?
    N3 C10 . 1.452(5) ?
    C1 C3 . 1.445(5) ?
    C2 C4 . 1.443(6) ?
    C3 C8 . 1.376(5) ?
    C3 C4 . 1.403(5) ?
    C4 C5 . 1.385(5) ?
    C5 C6 . 1.385(5) ?
    C6 C7 . 1.372(5) ?
    C6 H6A . 0.9300 ?
    C7 C8 . 1.383(5) ?
    C7 H7A . 0.9300 ?
    C8 H8A . 0.9300 ?
    C9 C14 . 1.372(5) ?
    C9 C10 . 1.395(5) ?
    C10 C11 . 1.390(5) ?
    C11 C12 . 1.359(5) ?
    C11 H11A . 0.9300 ?
    C12 C13 . 1.372(5) ?
    C12 H12A . 0.9300 ?
    C14 C13 . 1.369(5) ?
    C14 H14A . 0.9300 ?
    C13 H13A . 0.9300 ?
loop_
    _geom_angle_atom_site_label_1
    _geom_angle_atom_site_label_2
    _geom_angle_atom_site_label_3
    _geom_angle_site_symmetry_1
    _geom_angle_site_symmetry_3
    _geom_angle
    _geom_angle_publ_flag
    C5 O1 C9 . . 119.6(3) ?
    O3 N3 O2 . . 123.6(4) ?
    O3 N3 C10 . . 117.4(3) ?
    O2 N3 C10 . . 119.0(3) ?
    N1 C1 C3 . . 178.2(5) ?
    N2 C2 C4 . . 179.1(4) ?
    C8 C3 C4 . . 119.8(3) ?
    C8 C3 C1 . . 121.4(3) ?
    C4 C3 C1 . . 118.7(3) ?
    C5 C4 C3 . . 119.3(3) ?
    C5 C4 C2 . . 120.1(3) ?
    C3 C4 C2 . . 120.5(3) ?
    O1 C5 C4 . . 114.8(3) ?
    O1 C5 C6 . . 124.5(3) ?
    C4 C5 C6 . . 120.5(3) ?
    C7 C6 C5 . . 119.4(3) ?
    C7 C6 H6A . . 120.3 ?
    C5 C6 H6A . . 120.3 ?
    C6 C7 C8 . . 121.1(4) ?
    C6 C7 H7A . . 119.4 ?
    C8 C7 H7A . . 119.4 ?
    C3 C8 C7 . . 119.8(3) ?
    C3 C8 H8A . . 120.1 ?
    C7 C8 H8A . . 120.1 ?
    C14 C9 C10 . . 119.9(3) ?
    C14 C9 O1 . . 122.7(3) ?
    C10 C9 O1 . . 117.4(3) ?
    C11 C10 C9 . . 119.0(4) ?
    C11 C10 N3 . . 118.5(3) ?
    C9 C10 N3 . . 122.5(3) ?
    C12 C11 C10 . . 120.6(3) ?
    C12 C11 H11A . . 119.7 ?
    C10 C11 H11A . . 119.7 ?
    C11 C12 C13 . . 119.5(4) ?
    C11 C12 H12A . . 120.3 ?
    C13 C12 H12A . . 120.3 ?
    C13 C14 C9 . . 119.6(4) ?
    C13 C14 H14A . . 120.2 ?
    C9 C14 H14A . . 120.2 ?
    C14 C13 C12 . . 121.3(4) ?
    C14 C13 H13A . . 119.3 ?
    C12 C13 H13A . . 119.3 ?
data_global
_journal_date_recd_electronic     2007-12-01
_journal_date_accepted     2007-12-19
_journal_name_full     'Acta Crystallographica, Section E'
_journal_year     2008
_journal_volume     64
_journal_issue      2
_journal_page_first     o356
_journal_page_last     o356
_journal_paper_category     QO
_journal_coeditor_code     GD2031
_publ_contact_author_name     'Xian-Fu Zhang'
_publ_contact_author_address
;
Department of Chemistry, Tsinghua University,and
Hebei Normal University of Science and Technology
Qinhuangdao, Hebei Province
PR China, 066004
;
_publ_contact_author_email     zhangxianfu@tsinghua.org.cn
_publ_contact_author_fax     '00863352039067'
_publ_contact_author_phone     '00863352039067'
_publ_section_title
;
3-(2-Nitrophenoxy)phthalonitrile
;
loop_
    _publ_author_name
    _publ_author_footnote
    _publ_author_address
    'Zhang, Xian-Fu' .
;
Department of Chemistry
Hebei Normal University of Science and Technology
Qinhuangdao, Hebei Province 066004
People's Republic of China
;
    'Jia, Dandan' .
;
Department of Chemistry
Hebei Normal University of Science and Technology
Qinhuangdao, Hebei Province 066004
People's Republic of China
;
    'Song, Aijun' .
;
Department of Chemistry
Hebei Normal University of Science and Technology
Qinhuangdao, Hebei Province 066004
People's Republic of China
;
    'Liu, Qiang' .
;
Department of Chemistry, Tsinghua University, Beijing 100084
People's Republic of China
People's Republic of China
;
