# Supplementary material for: 3-(2-Nitro­phen­oxy)phthalonitrile
Source: Acta Crystallogr Sect E Struct Rep Online. 2008 Jan 4;64(Pt 2):o356. doi: 10.1107/S1600536807067797 (PMC2960199; doi:10.1107/S1600536807067797)
Supplement: Supplementary file 2 [file e-64-0o356-Isup2.hkl]

# 
# h,k,l, Fc-squared, Fo-squared, sigma(Fo-squared) and status flag 
# 
data_I
_shelx_title ' Liuq-2 in P2(1)/n' 
_shelx_refln_list_code          4 
_shelx_F_calc_maximum      178.37 
_exptl_crystal_F_000       544.00 
_reflns_d_resolution_high  0.8408 
 
loop_ 
 _symmetry_equiv_pos_as_xyz 
 'x, y, z' 
 '-x+1/2, y+1/2, -z+1/2' 
 '-x, -y, -z' 
 'x-1/2, -y-1/2, z-1/2' 
 
_cell_length_a     8.0814 
_cell_length_b     7.9899 
_cell_length_c    19.0679 
_cell_angle_alpha  90.000 
_cell_angle_beta   95.944 
_cell_angle_gamma  90.000 
 
_shelx_F_squared_multiplier     1.000 
 
loop_ 
 _refln_index_h 
 _refln_index_k 
 _refln_index_l 
 _refln_F_squared_calc 
 _refln_F_squared_meas 
 _refln_F_squared_sigma 
 _refln_observed_status 
   2   0   0     1140.91     1057.54     43.64 o 
   4   0   0      224.15      212.44      8.04 o 
   6   0   0      247.55      237.37     10.90 o 
   8   0   0       55.94       57.00      8.51 o 
   1   1   0     4285.17     3678.55     72.38 o 
   2   1   0     5869.12     5694.02    138.04 o 
   3   1   0       49.03       44.81      2.84 o 
   4   1   0        0.21       -0.07      2.31 o 
   5   1   0       92.05       79.97      9.64 o 
   6   1   0        6.10        6.46      2.88 o 
   7   1   0       73.68       70.49      5.42 o 
   8   1   0       12.84       15.76      4.24 o 
   9   1   0        6.13        2.04      4.75 o 
   0   2   0        1.65        2.19      2.66 o 
   1   2   0        5.30        4.25      2.76 o 
   2   2   0      507.37      478.49     14.84 o 
   3   2   0      155.42      155.80      6.94 o 
   4   2   0       45.62       49.37      5.00 o 
   5   2   0        5.73        0.19      3.99 o 
   6   2   0        6.14        8.35      6.34 o 
   7   2   0      128.94      143.84     11.15 o 
   8   2   0        0.58        4.15      5.56 o 
   9   2   0       21.79       18.60      6.61 o 
   1   3   0      156.07      158.52     35.18 o 
   2   3   0     1232.88     1319.57     41.73 o 
   3   3   0     1223.15     1246.83     50.20 o 
   4   3   0      269.17      247.35      9.85 o 
   5   3   0        0.19        0.15      4.05 o 
   6   3   0        0.11        5.23      5.67 o 
   7   3   0        1.36       -3.03      8.24 o 
   8   3   0        0.39        7.55      6.29 o 
   9   3   0       14.43       12.20      7.95 o 
   0   4   0       55.62       46.81      4.54 o 
   1   4   0     1431.65     1887.34     70.71 o 
   2   4   0      214.92      201.31      8.72 o 
   3   4   0      418.11      390.53     13.45 o 
   4   4   0        3.47        2.38      5.57 o 
   5   4   0      440.65      441.90     16.81 o 
   6   4   0      167.29      191.81     12.00 o 
   7   4   0       12.38        0.62     10.82 o 
   8   4   0       16.99        6.49      7.18 o 
   1   5   0       12.58       18.87      3.94 o 
   2   5   0      171.81      164.09      8.81 o 
   3   5   0        6.32       -1.78      5.26 o 
   4   5   0      680.18      581.20     16.89 o 
   5   5   0      130.97      132.03     10.15 o 
   6   5   0       53.22       55.46      7.52 o 
   7   5   0       12.39       13.60      6.26 o 
   8   5   0        3.69        3.78      7.37 o 
   0   6   0       77.53       66.50      6.59 o 
   1   6   0        2.69        4.44      7.17 o 
   2   6   0       35.22       42.27      6.20 o 
   3   6   0       51.90       50.46      7.52 o 
   4   6   0      139.32      136.89     10.28 o 
   5   6   0       57.48       52.91      9.00 o 
   6   6   0       13.53       14.54      6.50 o 
   7   6   0        0.33       17.41      5.88 o 
   1   7   0        6.02       14.73      5.31 o 
   2   7   0      197.20      182.40     10.34 o 
   3   7   0        1.07        5.32      6.09 o 
   4   7   0       21.91       24.49      6.40 o 
   5   7   0       37.00       33.85      8.05 o 
   6   7   0        0.08        6.59      5.64 o 
   0   8   0       74.71       64.10     10.98 o 
   1   8   0       20.11       21.85      5.97 o 
   2   8   0       12.09        9.59      5.53 o 
   3   8   0        3.16       -3.71      7.73 o 
   4   8   0       22.94       17.94      6.46 o 
   5   8   0        0.00       -1.31      5.58 o 
   1   9   0        9.54        5.91      5.82 o 
   2   9   0       16.08       13.67      5.89 o 
   3   9   0        0.00       -0.22      5.24 o 
  -9   0   1       87.58       87.51      9.92 o 
  -7   0   1       12.89        7.33      6.48 o 
  -5   0   1      198.73      174.70      8.50 o 
  -3   0   1      255.16      235.77      7.48 o 
  -1   0   1      858.67      793.84    116.95 o 
   1   0   1      577.58      595.28     92.18 o 
   3   0   1        5.75        8.00      3.09 o 
   5   0   1      371.03      375.13     14.48 o 
   7   0   1       42.87       41.57      7.16 o 
   9   0   1        0.25       -5.78      5.78 o 
  -9   1   1        7.50        7.20      4.61 o 
  -8   1   1       25.46       23.24      4.63 o 
  -7   1   1       31.54       32.09      9.57 o 
  -6   1   1       23.60       29.84      3.73 o 
  -5   1   1      250.47      239.04     19.52 o 
  -4   1   1       11.49        5.12      5.47 o 
  -3   1   1       22.51       15.71      2.50 o 
  -2   1   1    12809.24    14013.28    236.43 o 
  -1   1   1      251.36      268.81     11.37 o 
   0   1   1     2914.77     3035.10    300.61 o 
   1   1   1     4233.23     4134.16    298.79 o 
   2   1   1     3366.73     3658.23     85.21 o 
   3   1   1      968.60     1075.72     25.96 o 
   4   1   1       47.84       44.31      3.60 o 
   5   1   1      189.45      181.83      6.39 o 
   6   1   1      115.34      111.24      7.47 o 
   7   1   1        0.01        4.07      5.19 o 
   8   1   1        7.78        2.97      4.82 o 
   9   1   1        8.13       12.14      4.55 o 
  -9   2   1       15.24       18.96      6.53 o 
  -8   2   1       11.67       20.54      5.30 o 
  -7   2   1       61.26       58.63      8.17 o 
  -6   2   1       80.42       94.67      8.18 o 
  -5   2   1       76.15       61.80      6.54 o 
  -4   2   1       49.30       41.23      4.63 o 
  -3   2   1      280.02      264.65      8.58 o 
  -1   2   1     8250.45     8968.50    158.06 o 
   0   2   1      334.89      339.85     13.32 o 
   1   2   1     2545.31     2642.70    485.18 o 
   2   2   1        0.32       -0.66      2.81 o 
   3   2   1       48.86       62.92      5.55 o 
   4   2   1        0.01        3.81      3.38 o 
   5   2   1        2.17        0.92      4.13 o 
   6   2   1       17.07       30.20      6.55 o 
   7   2   1       33.90       31.78      7.91 o 
   8   2   1       11.33       18.60      6.38 o 
   9   2   1        9.70       15.27      5.57 o 
  -9   3   1        3.56       13.52      5.18 o 
  -8   3   1        4.73        7.25      5.82 o 
  -7   3   1      104.98      120.98     11.24 o 
  -6   3   1      149.70      137.39      9.62 o 
  -5   3   1       23.96       22.57      5.95 o 
  -4   3   1      260.03      242.95      9.57 o 
  -3   3   1      802.13      821.63     25.09 o 
  -2   3   1      502.13      513.80     14.56 o 
  -1   3   1        6.96       10.31      6.96 o 
   0   3   1     1061.40     1046.29     28.85 o 
   1   3   1      980.51     1060.94    143.92 o 
   2   3   1      250.72      243.37     13.03 o 
   3   3   1      375.02      325.11     10.14 o 
   4   3   1      243.88      225.70      9.67 o 
   5   3   1      115.45      129.05      8.89 o 
   6   3   1      336.23      361.47     14.12 o 
   7   3   1      173.43      190.44     13.08 o 
   8   3   1        0.07        0.57      6.69 o 
   9   3   1       14.62       15.45      5.81 o 
  -8   4   1        0.51       -4.54      6.33 o 
  -7   4   1       28.37       45.90      8.02 o 
  -6   4   1       55.43       56.17      7.94 o 
  -5   4   1        0.00        7.32      5.43 o 
  -4   4   1       17.26       14.80      5.21 o 
  -3   4   1      216.19      227.82      9.45 o 
  -2   4   1        1.72       -1.85      3.63 o 
  -1   4   1      106.68      100.34      6.80 o 
   0   4   1      681.71      620.26     14.49 o 
   1   4   1       17.56       27.61      4.36 o 
   2   4   1      158.23      164.03      8.27 o 
   3   4   1        1.19        2.41      3.77 o 
   4   4   1      137.91      143.13      7.99 o 
   5   4   1      336.68      326.07     16.21 o 
   6   4   1      129.47      115.92      9.46 o 
   7   4   1        0.70        7.50      5.99 o 
   8   4   1        0.00       -4.39      6.50 o 
  -8   5   1        5.36        5.17      6.45 o 
  -7   5   1       10.56       23.33      7.32 o 
  -6   5   1        2.13        1.26      4.65 o 
  -5   5   1       14.86        4.26      5.91 o 
  -4   5   1      119.60      111.09      8.32 o 
  -3   5   1       11.69        0.23      4.80 o 
  -2   5   1       74.57       86.77      7.26 o 
  -1   5   1      367.54      338.23     15.05 o 
   0   5   1      364.84      312.34      8.98 o 
   1   5   1      152.92      130.52     23.06 o 
   2   5   1        4.75        4.75      4.18 o 
   3   5   1       49.45       55.41      7.73 o 
   4   5   1        4.89        1.33      4.91 o 
   5   5   1        1.59        1.03      8.11 o 
   6   5   1       10.31       16.78      6.18 o 
   7   5   1        2.10       -4.12      6.72 o 
   8   5   1        3.94        9.26      5.68 o 
  -7   6   1        0.42       -3.99      6.08 o 
  -6   6   1       18.41       22.43      5.97 o 
  -5   6   1       47.90       55.21      7.57 o 
  -4   6   1       29.72       27.86      7.41 o 
  -3   6   1       16.44       13.55      5.64 o 
  -2   6   1       73.32       74.91      7.67 o 
  -1   6   1       21.09       38.08      5.88 o 
   0   6   1      182.96      162.73      6.37 o 
   1   6   1        2.83        3.29      8.41 o 
   2   6   1      121.77      108.16      8.14 o 
   3   6   1      223.62      214.03     13.04 o 
   4   6   1      114.92      119.88      8.93 o 
   5   6   1       47.63       51.22      8.63 o 
   6   6   1       46.48       59.52      8.91 o 
   7   6   1        3.04        6.26      6.18 o 
  -6   7   1        3.23       10.63      6.35 o 
  -5   7   1        0.35        3.30      5.44 o 
  -4   7   1      170.36      150.12     10.78 o 
  -3   7   1        3.06        9.41      6.39 o 
  -2   7   1       13.10        5.55      4.56 o 
  -1   7   1        4.10        8.86      5.56 o 
   0   7   1        5.87        0.17      3.26 o 
   1   7   1        7.57       14.05      6.83 o 
   3   7   1      309.27      292.93     14.59 o 
   4   7   1        0.58        5.09      5.29 o 
   5   7   1        0.00        6.02      5.33 o 
   6   7   1        0.74        2.90      4.78 o 
  -5   8   1        8.92        6.95      7.57 o 
  -4   8   1       52.12       56.81      8.08 o 
  -3   8   1        8.34        6.61      6.00 o 
  -2   8   1        0.00       -0.02      5.37 o 
  -1   8   1        2.94        8.58      9.81 o 
   0   8   1        2.87        2.05      4.42 o 
   1   8   1       18.50       23.79      6.37 o 
   2   8   1       86.37       89.30      8.70 o 
   3   8   1       46.58       65.09      8.13 o 
   4   8   1        0.98        0.96      5.58 o 
   5   8   1        9.03       12.09      6.73 o 
  -3   9   1        7.35        6.43      6.95 o 
  -2   9   1        0.11        9.72      5.84 o 
  -1   9   1        0.08        4.82      8.68 o 
   0   9   1        0.98        5.87      8.33 o 
   1   9   1        7.50       14.01      6.53 o 
   2   9   1        0.34       11.99      5.12 o 
  -8   0   2      138.75      156.02     12.01 o 
  -6   0   2       14.42       14.76      5.30 o 
  -4   0   2      101.95       86.73      6.20 o 
  -2   0   2    15783.35    14546.87    246.48 o 
   0   0   2      596.53      548.00     22.18 o 
   2   0   2        0.33        0.61      2.68 o 
   4   0   2     1855.00     1928.03     96.00 o 
   6   0   2       59.53       55.16      7.05 o 
   8   0   2       16.45       35.47      8.61 o 
  -9   1   2       32.06       34.03      9.25 o 
  -8   1   2      152.59      149.16      7.95 o 
  -7   1   2      110.33      109.64      6.31 o 
  -6   1   2       72.08       57.82      4.52 o 
  -5   1   2       58.32       61.50      9.81 o 
  -4   1   2      186.60      203.61     31.04 o 
  -3   1   2       58.35       65.64     14.53 o 
  -2   1   2     1319.91     1209.41     35.66 o 
  -1   1   2     2373.94     2414.86     92.31 o 
   0   1   2      302.83      319.35     10.52 o 
   1   1   2     1115.31     1024.45     77.15 o 
   2   1   2      131.67      112.38      3.70 o 
   3   1   2      400.36      412.76     17.46 o 
   4   1   2     1058.57      971.99     32.92 o 
   5   1   2        7.90        9.43      3.85 o 
   6   1   2      120.62      118.24      6.27 o 
   7   1   2       10.83        8.03      4.35 o 
   8   1   2       63.15       61.82     10.63 o 
   9   1   2        3.37        5.18      7.64 o 
  -9   2   2        2.06        8.53      5.04 o 
  -8   2   2       48.16       28.77      5.74 o 
  -7   2   2       75.68       70.66      7.79 o 
  -6   2   2       57.40       45.68      6.37 o 
  -5   2   2        8.64        5.94      4.41 o 
  -4   2   2       92.42       80.86      6.33 o 
  -3   2   2        0.04       -1.69      2.79 o 
  -2   2   2      180.72      156.92      6.18 o 
  -1   2   2     2413.67     2677.44     86.77 o 
   0   2   2      258.11      251.26      5.94 o 
   1   2   2      378.92      400.70     53.88 o 
   2   2   2      538.32      557.39     24.69 o 
   3   2   2        5.11        4.75      3.35 o 
   4   2   2       12.16       17.60      3.87 o 
   5   2   2        4.33       -2.73      4.76 o 
   6   2   2       33.91       42.86      6.64 o 
   7   2   2       60.25       47.93      9.35 o 
   8   2   2        2.57        4.64      8.23 o 
   9   2   2        1.11       -0.39      6.00 o 
  -9   3   2       10.77        9.83      4.79 o 
  -8   3   2        2.49       15.02      4.91 o 
  -7   3   2       13.44       27.91      7.45 o 
  -6   3   2        2.06        9.17      5.53 o 
  -5   3   2      298.88      268.23     13.11 o 
  -1   3   2      509.71      614.38     27.00 o 
   0   3   2     2202.82     2095.03     55.83 o 
   1   3   2        1.62        1.52      3.05 o 
   2   3   2        3.53        8.97      3.40 o 
   3   3   2      311.05      324.74     11.99 o 
   4   3   2       84.07       63.87      6.20 o 
   5   3   2        0.18        4.22      6.02 o 
   6   3   2      195.61      191.40     12.43 o 
   7   3   2      145.14      167.93     13.35 o 
   8   3   2        6.34       16.28      6.89 o 
  -8   4   2        1.07        1.09      5.67 o 
  -7   4   2        2.73        3.75      7.44 o 
  -6   4   2        2.90       14.00      5.13 o 
  -5   4   2      143.64      153.89      9.98 o 
  -4   4   2       10.47        4.43      6.30 o 
  -3   4   2      216.94      186.78      8.95 o 
  -1   4   2      158.02      165.59      6.30 o 
   0   4   2        1.66        6.07      3.39 o 
   1   4   2       23.65       16.47      2.87 o 
   2   4   2      129.33      149.33      7.77 o 
   3   4   2      246.14      257.82     11.35 o 
   4   4   2        5.79       13.30      4.44 o 
   5   4   2      104.09      102.15      8.43 o 
   6   4   2       30.57       34.19      7.55 o 
   7   4   2       34.30       26.08      7.31 o 
   8   4   2       19.83       19.36      7.41 o 
  -8   5   2        6.92       12.91      8.93 o 
  -7   5   2        2.69        3.54      8.08 o 
  -6   5   2        3.66        4.41      6.59 o 
  -5   5   2        0.00       11.51      5.81 o 
  -4   5   2      302.22      283.84     12.59 o 
  -3   5   2        8.97       18.80      5.36 o 
  -2   5   2        0.13        0.80      3.47 o 
  -1   5   2        0.02        5.61      4.09 o 
   0   5   2       12.10       12.80      3.68 o 
   1   5   2       67.71       77.40      5.15 o 
   2   5   2       42.58       51.40      6.24 o 
   3   5   2      170.85      180.77     10.11 o 
   4   5   2      222.33      218.52     13.90 o 
   5   5   2       65.65       61.54      7.72 o 
   6   5   2       16.20        8.21      7.02 o 
   7   5   2       21.18       29.83      8.40 o 
  -7   6   2        0.78       -3.26      6.97 o 
  -6   6   2       13.11       14.66      7.46 o 
  -5   6   2        5.68       17.22      6.60 o 
  -4   6   2        5.20        7.09      4.97 o 
  -3   6   2       37.60       29.97      6.09 o 
  -2   6   2        5.90        4.97      4.46 o 
  -1   6   2       37.03       45.94      6.94 o 
   0   6   2       72.63       65.17      4.64 o 
   1   6   2       54.12       46.40      4.92 o 
   2   6   2      277.46      265.33     11.88 o 
   3   6   2       37.07       31.31      6.82 o 
   4   6   2       22.73       30.10      5.75 o 
   5   6   2        4.95        5.33      7.20 o 
   6   6   2        0.91       -2.33      7.86 o 
   7   6   2        0.02        4.78      5.25 o 
  -6   7   2        5.59        0.33      6.54 o 
  -5   7   2        2.96        8.09      5.74 o 
  -4   7   2       22.28       42.06      6.83 o 
  -3   7   2        4.58       13.54      6.18 o 
  -2   7   2       38.69       49.57      6.97 o 
  -1   7   2        4.11       -0.76      6.25 o 
   0   7   2      116.98       98.99      6.60 o 
   1   7   2        0.29        7.96      4.76 o 
   2   7   2        0.00       -1.11      4.70 o 
   3   7   2       22.15       18.52      6.73 o 
   4   7   2        4.73        8.86      5.55 o 
   5   7   2        0.00        8.97      5.74 o 
   6   7   2        0.44       -4.24      5.40 o 
  -5   8   2        4.22        8.89      5.48 o 
  -4   8   2       38.52       30.27      7.83 o 
  -3   8   2        1.06        5.05      5.77 o 
  -2   8   2        3.37        4.96      4.60 o 
  -1   8   2        5.74        5.26      5.66 o 
   0   8   2        6.59        4.04      3.66 o 
   1   8   2      114.58      156.76     19.98 o 
   2   8   2       27.96       27.00      6.22 o 
   3   8   2       28.75       29.19      7.08 o 
   4   8   2        1.36        5.50      5.33 o 
   5   8   2        3.78       -4.08      7.17 o 
  -3   9   2        4.24        9.83      6.25 o 
  -2   9   2        2.92        4.74      5.28 o 
  -1   9   2       14.88       20.11      6.49 o 
   0   9   2       14.88       14.58      7.84 o 
   1   9   2       46.85       64.81      6.74 o 
   2   9   2       22.94       23.06      6.32 o 
  -9   0   3       26.60       15.11      9.30 o 
  -7   0   3        0.27        3.44      6.40 o 
  -5   0   3       18.72       28.10      4.84 o 
  -3   0   3      237.55      225.66     12.68 o 
  -1   0   3     2330.93     2463.30     56.81 o 
   3   0   3     1636.42     1623.60     91.52 o 
   5   0   3      895.92      971.40     39.52 o 
   7   0   3       10.30       19.59      7.60 o 
   9   0   3        0.02        9.61      8.57 o 
  -9   1   3        8.76       12.32      4.59 o 
  -8   1   3        0.01       -0.89      4.17 o 
  -7   1   3        9.49       10.46      3.69 o 
  -6   1   3        1.83        4.31      3.10 o 
  -5   1   3       43.09       42.72      5.06 o 
  -4   1   3       53.08       50.83     13.73 o 
  -3   1   3        2.16        1.76      1.80 o 
  -2   1   3     2474.33     2455.74    143.01 o 
  -1   1   3     2912.12     3052.31    135.28 o 
   0   1   3      751.80      636.57     19.92 o 
   1   1   3     3766.63     3289.41    156.20 o 
   2   1   3        0.42        2.97      1.92 o 
   3   1   3       66.17       89.52     15.13 o 
   4   1   3      832.70      845.01     80.16 o 
   5   1   3      431.28      374.10     10.39 o 
   6   1   3       13.76       10.59      3.86 o 
   7   1   3        9.75        9.59      4.57 o 
   8   1   3        1.32        5.17      5.09 o 
   9   1   3        5.08       10.64      4.48 o 
  -9   2   3        6.91        8.75      5.43 o 
  -8   2   3       21.84       17.64      5.74 o 
  -7   2   3       25.24       32.30      7.31 o 
  -6   2   3        1.08       -1.34      4.41 o 
  -5   2   3       55.48       63.26      6.60 o 
  -4   2   3      596.03      516.12     32.88 o 
  -3   2   3       40.78       37.21      4.71 o 
  -2   2   3     5313.52     4013.02    170.11 o 
  -1   2   3     5282.37     5722.16    129.99 o 
   0   2   3     2133.06     2017.57     84.67 o 
   1   2   3      351.85      316.84     10.05 o 
   2   2   3       60.49       65.26      4.82 o 
   3   2   3      350.64      376.79     14.26 o 
   4   2   3      223.04      202.18     10.22 o 
   5   2   3       88.69       90.61      7.15 o 
   6   2   3        0.67       -3.25      4.56 o 
   7   2   3       46.15       48.59      8.01 o 
   8   2   3        0.04       -1.00      5.23 o 
   9   2   3        3.55        3.00      4.50 o 
  -9   3   3        5.78        1.20      5.74 o 
  -8   3   3        5.91       -4.43      4.43 o 
  -7   3   3        3.11        0.57      7.48 o 
  -6   3   3      410.01      418.69     17.91 o 
  -5   3   3        3.03       -2.74      8.94 o 
  -4   3   3        0.59       -0.50      4.23 o 
  -3   3   3        0.75       -1.12      3.65 o 
  -2   3   3      147.54      133.45      6.55 o 
  -1   3   3      577.20      612.52    111.22 o 
   0   3   3       30.34       27.56      2.74 o 
   1   3   3      316.88      302.08     26.97 o 
   2   3   3       58.22       72.44      5.62 o 
   3   3   3       36.81       44.86      5.27 o 
   4   3   3        2.91        3.60      4.24 o 
   5   3   3        0.18       -3.01      4.36 o 
   6   3   3       13.99       32.78      6.26 o 
   7   3   3        0.09       -4.20      6.56 o 
   8   3   3       23.24       25.87      8.10 o 
  -8   4   3       13.57       18.44      6.51 o 
  -7   4   3       20.30       28.88      8.40 o 
  -6   4   3        8.53       11.09      6.35 o 
  -5   4   3       13.90       16.99      5.58 o 
  -4   4   3       38.48       32.22      5.46 o 
  -3   4   3        4.17        0.72      4.47 o 
  -2   4   3        3.57        7.54      4.36 o 
  -1   4   3        1.16        0.96      2.99 o 
   0   4   3       48.17       46.12      3.26 o 
   1   4   3      496.72      541.62     73.69 o 
   2   4   3     1210.52     1283.37     44.66 o 
   3   4   3      100.11      112.32      7.53 o 
   4   4   3        6.17       15.33      4.77 o 
   5   4   3       28.09       28.51      5.87 o 
   6   4   3       29.40       27.96      6.37 o 
   7   4   3       27.44       30.43      7.73 o 
   8   4   3       45.94       48.55      8.71 o 
  -8   5   3        5.55        4.77      5.85 o 
  -7   5   3        0.51        1.63      5.48 o 
  -6   5   3       78.32      101.25     10.51 o 
  -5   5   3      124.76      127.50      9.68 o 
  -4   5   3       29.86       35.03      5.50 o 
  -3   5   3       41.74       38.54      5.86 o 
  -2   5   3       92.90      101.93      7.11 o 
  -1   5   3        0.11        6.31      4.20 o 
   0   5   3        0.03       -2.92      2.92 o 
   1   5   3       19.09       20.35      3.55 o 
   2   5   3        0.61       13.47      5.05 o 
   3   5   3        0.01       11.37      5.04 o 
   4   5   3        4.69        6.44      5.05 o 
   5   5   3        4.07        3.98      6.27 o 
   6   5   3       28.65       21.57      6.57 o 
   7   5   3        9.91       18.92      6.59 o 
  -7   6   3        8.20       -1.37      7.94 o 
  -6   6   3       60.02       54.64      8.67 o 
  -5   6   3       36.02       27.05      7.06 o 
  -4   6   3       28.02       26.82      7.32 o 
  -3   6   3        4.78        9.75      6.31 o 
  -2   6   3       17.74       20.55      4.98 o 
  -1   6   3        4.84        4.81      4.99 o 
   0   6   3       12.00       17.96      3.34 o 
   1   6   3      279.63      305.65      9.62 o 
   2   6   3      105.77       85.98      8.09 o 
   3   6   3       35.52       38.90      6.58 o 
   4   6   3        3.38        3.14      5.55 o 
   5   6   3        4.58        1.93      4.69 o 
   6   6   3        1.33       -0.67      4.85 o 
   7   6   3        4.42        6.68      6.60 o 
  -6   7   3       38.47       43.30      8.87 o 
  -5   7   3       73.65       80.58      9.09 o 
  -4   7   3       10.22       12.93      6.25 o 
  -3   7   3        4.54       -2.83      7.04 o 
  -2   7   3        1.52       -2.96      6.63 o 
  -1   7   3        1.65        4.18      4.89 o 
   0   7   3      465.71      425.35     12.41 o 
   1   7   3      103.64      112.02      9.88 o 
   2   7   3        4.87       11.68      5.70 o 
   3   7   3       19.21       25.18      6.76 o 
   4   7   3       17.82       10.96      5.49 o 
   5   7   3        2.58        6.13      6.64 o 
   6   7   3       25.41       31.24      8.36 o 
  -5   8   3        6.10       13.37      7.71 o 
  -4   8   3       30.46       40.17      7.01 o 
  -3   8   3        1.00       -5.40      5.40 o 
  -2   8   3        6.89        9.86      5.04 o 
  -1   8   3        1.11        5.21      5.28 o 
   0   8   3       13.97       12.70      3.50 o 
   1   8   3        0.00       -3.45      7.11 o 
   2   8   3        0.16        1.44      4.81 o 
   3   8   3        0.00        1.53      5.25 o 
   4   8   3        0.90       -0.85      6.32 o 
  -2   9   3        0.03       -1.44      5.04 o 
  -1   9   3        1.68       -0.56      5.77 o 
   0   9   3        0.39        3.53      8.84 o 
   1   9   3        4.09        4.65      5.07 o 
   2   9   3        2.46        6.26      5.74 o 
  -8   0   4        6.04       -7.12      7.12 o 
  -6   0   4      361.54      366.61     16.50 o 
  -4   0   4     2971.14     2402.96    160.26 o 
  -2   0   4    31814.86    35573.13    359.08 o 
   0   0   4     3013.17     2337.92    272.95 o 
   4   0   4      527.31      503.62     25.95 o 
   6   0   4        0.15        1.49      3.76 o 
   8   0   4        0.00        2.79      6.28 o 
  -9   1   4        1.22        4.67      6.68 o 
  -8   1   4       24.52       20.24      4.73 o 
  -7   1   4       38.38       32.42      5.50 o 
  -6   1   4        0.00        4.96      5.09 o 
  -5   1   4      267.62      252.75     46.80 o 
  -4   1   4     1653.53     1849.59    142.36 o 
  -3   1   4      219.74      231.74     21.27 o 
  -2   1   4     2220.80     2679.50    315.00 o 
  -1   1   4        6.58       11.17      1.93 o 
   0   1   4      877.03      823.33    149.95 o 
   1   1   4        6.58        5.18      2.29 o 
   2   1   4      151.57      176.90      5.07 o 
   3   1   4     1550.45     1716.43     59.44 o 
   4   1   4      199.09      205.29     15.00 o 
   5   1   4       47.34       51.65      6.22 o 
   6   1   4       23.01       25.52      3.99 o 
   7   1   4        0.13        4.15      3.76 o 
   8   1   4       16.38       20.14      6.03 o 
   9   1   4        1.00        7.50      4.64 o 
  -9   2   4        1.34       -3.91      4.91 o 
  -8   2   4        4.38        9.33      5.37 o 
  -7   2   4       12.46       19.46      5.50 o 
  -6   2   4       64.12       65.15      7.07 o 
  -5   2   4      118.40      123.49      8.54 o 
  -4   2   4      291.50      276.32     13.03 o 
  -3   2   4        9.53        8.55      3.86 o 
  -2   2   4       95.06       67.53      4.95 o 
  -1   2   4      663.82      619.48     33.82 o 
   0   2   4     5249.17     4878.80    144.12 o 
   1   2   4       31.24       39.94      2.55 o 
   2   2   4       33.45       36.00      4.00 o 
   3   2   4      436.16      441.94     24.10 o 
   4   2   4       97.66      102.25      6.29 o 
   5   2   4       10.90        9.48      4.49 o 
   6   2   4        2.34        0.31      4.36 o 
   7   2   4        0.31        2.62      5.53 o 
   8   2   4        0.02       -5.29      5.40 o 
   9   2   4        0.97       -1.00      5.01 o 
  -9   3   4        0.04       -1.14      4.37 o 
  -8   3   4        0.96       -4.73      4.73 o 
  -7   3   4        5.86        4.48      5.73 o 
  -6   3   4        4.25        8.21      4.73 o 
  -5   3   4       13.96       20.54      5.45 o 
  -4   3   4       22.07       23.16      4.43 o 
  -3   3   4     1060.98     1112.53     47.55 o 
  -2   3   4      339.78      336.40     10.73 o 
  -1   3   4     1273.23     1365.11     35.80 o 
   0   3   4      104.05      113.15      7.24 o 
   1   3   4     1010.48      971.76    131.11 o 
   2   3   4       17.71       14.27      4.42 o 
   3   3   4       58.75       48.69      5.58 o 
   4   3   4      314.15      312.88     13.74 o 
   5   3   4        0.02        6.72      5.73 o 
   6   3   4       90.16      113.48      8.90 o 
   7   3   4       26.45       28.63      7.59 o 
   8   3   4        0.00        5.54      8.58 o 
  -8   4   4       14.63        8.50      7.34 o 
  -7   4   4       14.61       13.76      7.45 o 
  -6   4   4        0.58       11.39      5.61 o 
  -5   4   4        7.07       16.37      5.74 o 
  -4   4   4      103.76       96.77      8.10 o 
  -2   4   4      203.49      191.20      8.26 o 
  -1   4   4     1693.60     1886.57     72.34 o 
   0   4   4      154.65      128.89      6.63 o 
   1   4   4       72.52       69.83      6.42 o 
   2   4   4       55.39       58.40      6.09 o 
   3   4   4       23.97       38.00      5.58 o 
   4   4   4      126.20      116.46      8.33 o 
   5   4   4      127.14      121.32      9.53 o 
   6   4   4      143.93      125.11     10.63 o 
   7   4   4        1.31        9.97      5.73 o 
   8   4   4        9.56       12.32      5.71 o 
  -8   5   4        0.10       -1.97      5.21 o 
  -7   5   4        9.96       16.30      6.96 o 
  -6   5   4        0.77        4.22      5.47 o 
  -5   5   4        1.34       -7.11      7.11 o 
  -4   5   4        1.80        4.84      4.52 o 
  -3   5   4       13.75       10.29      5.13 o 
  -2   5   4       17.35       28.27      4.83 o 
  -1   5   4      136.24      156.80      7.15 o 
   0   5   4      191.74      194.41     13.09 o 
   1   5   4       76.12       69.73      5.05 o 
   2   5   4      109.07      117.55      8.01 o 
   3   5   4        2.80       12.06      5.20 o 
   4   5   4        8.29       18.07      5.22 o 
   5   5   4      100.08       85.76      9.04 o 
   6   5   4        1.79       -1.76      5.32 o 
   7   5   4       12.32       18.75      7.56 o 
  -7   6   4        6.04        3.52      7.02 o 
  -6   6   4        4.91        8.73      5.91 o 
  -5   6   4       11.45       13.66      7.63 o 
  -4   6   4        4.56       -4.81      4.81 o 
  -3   6   4       18.39       15.60      6.01 o 
  -2   6   4       58.69       68.77      6.91 o 
  -1   6   4       17.24       22.32      4.75 o 
   0   6   4      307.28      254.92     11.94 o 
   1   6   4      271.27      274.34     31.00 o 
   2   6   4        0.71       -4.17      4.17 o 
   3   6   4       15.26       12.04      6.43 o 
   4   6   4      105.43      111.31      8.59 o 
   5   6   4        0.22        3.52      5.36 o 
   6   6   4       12.47       12.97      7.65 o 
   7   6   4       32.85       52.40      8.80 o 
  -6   7   4       37.01       47.84      9.71 o 
  -5   7   4        1.99        1.34      5.93 o 
  -4   7   4       26.03       31.69      7.02 o 
  -3   7   4        8.32       10.30      5.44 o 
  -2   7   4        0.38       10.72      4.85 o 
  -1   7   4       11.27        9.97      5.93 o 
   0   7   4       40.91       41.75     15.34 o 
   1   7   4       23.20       29.31      4.88 o 
   2   7   4        5.55        5.83      5.18 o 
   3   7   4        6.73       10.30      7.30 o 
   4   7   4       11.59       12.89      5.69 o 
   5   7   4        3.55       -4.88      5.47 o 
   6   7   4       26.41       17.52      8.76 o 
  -5   8   4        8.65       14.92      6.29 o 
  -4   8   4        1.20       -2.22      5.17 o 
  -3   8   4        0.49        5.02      5.15 o 
  -2   8   4        1.11        2.79      4.95 o 
  -1   8   4        1.92       14.21      6.08 o 
   0   8   4        0.12        0.22      3.33 o 
   1   8   4       64.25       68.21      6.08 o 
   2   8   4        2.13       -3.55      4.21 o 
   3   8   4        5.81        7.42      6.44 o 
   4   8   4        0.13       -4.96      4.96 o 
  -2   9   4       15.09       15.71      5.92 o 
  -1   9   4        7.07       10.13      7.57 o 
   0   9   4        1.97        3.31      4.21 o 
   1   9   4       17.51       20.43      6.92 o 
   2   9   4        0.64       -3.14      4.17 o 
  -9   0   5       24.56        6.73      6.10 o 
  -7   0   5       31.61       35.98      7.70 o 
  -5   0   5       54.38       56.21      8.65 o 
  -3   0   5      326.50      335.42     12.17 o 
  -1   0   5        5.42        0.64      2.19 o 
   1   0   5       58.47       48.62      6.57 o 
   3   0   5       61.77       69.13      5.42 o 
   5   0   5        9.54        5.97      4.30 o 
   7   0   5       24.37       32.88      6.06 o 
   9   0   5       15.57       16.89      6.33 o 
  -9   1   5       15.87        8.07      5.64 o 
  -8   1   5        0.44        0.94      3.99 o 
  -7   1   5       65.69       79.76      8.20 o 
  -6   1   5       68.60       59.28      9.90 o 
  -5   1   5      141.86      132.79     34.14 o 
  -4   1   5     3322.65     3281.77    539.36 o 
  -3   1   5     1033.36     1100.73    107.13 o 
  -2   1   5      160.54      199.49     16.39 o 
  -1   1   5       86.35       60.58      3.95 o 
   0   1   5     1406.40     1527.40     51.19 o 
   1   1   5     1110.31      990.11     41.60 o 
   2   1   5     1581.92     1851.13    114.96 o 
   3   1   5       32.81       32.07      6.94 o 
   4   1   5       22.18       21.22      8.13 o 
   5   1   5       17.48       23.86      3.33 o 
   6   1   5       65.67       70.01      5.72 o 
   7   1   5       16.77       19.88      5.04 o 
   8   1   5        0.03       -0.74      5.79 o 
   9   1   5        5.42        1.87     13.52 o 
  -9   2   5        1.64       -4.37      4.37 o 
  -8   2   5        9.54        7.05      5.97 o 
  -7   2   5      134.89      138.27      8.77 o 
  -6   2   5        0.01        7.79      4.17 o 
  -5   2   5        0.49        4.27      4.34 o 
  -4   2   5       28.73       45.05      5.48 o 
  -3   2   5     1049.60      994.21     54.92 o 
  -2   2   5      765.87      602.93     34.79 o 
  -1   2   5      273.09      276.75     10.51 o 
   0   2   5        0.40        4.84      2.15 o 
   1   2   5     1810.00     1728.86    112.80 o 
   2   2   5      698.56      759.14     38.03 o 
   3   2   5       10.41       21.52      3.95 o 
   4   2   5       54.53       46.67      5.62 o 
   5   2   5        0.01        5.82      4.43 o 
   6   2   5       13.16       14.91      5.75 o 
   7   2   5       26.35       26.28      7.32 o 
   8   2   5        9.47       10.62      6.20 o 
  -9   3   5        3.73       15.37      5.87 o 
  -8   3   5        0.02        0.03      6.12 o 
  -7   3   5        4.16        1.56      4.95 o 
  -6   3   5       10.77       11.73      5.65 o 
  -5   3   5       25.74        9.83      5.60 o 
  -4   3   5        1.76        5.77      3.96 o 
  -3   3   5      170.93      165.25      9.91 o 
  -2   3   5       51.66       35.63      4.52 o 
  -1   3   5       31.79       30.27      3.27 o 
   0   3   5      688.16      665.70     37.01 o 
   1   3   5     1283.97     1252.90     93.10 o 
   2   3   5      812.46      969.92     41.06 o 
   3   3   5       50.51       61.66      5.97 o 
   4   3   5      119.52      119.22      7.93 o 
   5   3   5      201.12      211.79     10.37 o 
   6   3   5       34.77       37.01      8.14 o 
   7   3   5       13.32       13.74      6.15 o 
   8   3   5      133.35      134.48     10.35 o 
  -8   4   5        0.12       -3.61      5.61 o 
  -7   4   5        2.05        0.18      5.20 o 
  -6   4   5        2.07       -4.73      6.25 o 
  -5   4   5       13.12       15.35      5.97 o 
  -4   4   5       30.53       36.43      5.57 o 
  -3   4   5      150.08      151.19      8.96 o 
  -2   4   5      903.86      701.47     28.15 o 
  -1   4   5       39.03       43.28      7.18 o 
   0   4   5      630.66      685.43     30.20 o 
   1   4   5       34.52       51.69      3.90 o 
   2   4   5       77.77       86.73      7.42 o 
   3   4   5       95.07       91.23      8.65 o 
   4   4   5        0.02        3.46      4.55 o 
   5   4   5       74.87       72.32      7.48 o 
   6   4   5       74.65       76.20      8.08 o 
   7   4   5       24.61       32.96      6.87 o 
   8   4   5       10.93        5.87      5.25 o 
  -8   5   5        4.05       -4.27      4.27 o 
  -7   5   5        7.27       15.15      6.90 o 
  -6   5   5        1.03        7.48      7.33 o 
  -5   5   5       80.73       74.81      7.99 o 
  -4   5   5       17.01       12.95      4.91 o 
  -3   5   5       18.01        8.54      5.48 o 
  -2   5   5        0.31        6.80      4.96 o 
  -1   5   5      124.22      116.59      7.88 o 
   0   5   5       68.35       62.43      4.31 o 
   1   5   5        8.57        7.45      3.54 o 
   2   5   5       35.90       43.60      6.20 o 
   3   5   5      178.45      159.02      9.97 o 
   4   5   5        3.76        9.68      5.69 o 
   5   5   5       17.96       18.29      7.06 o 
   6   5   5        5.95        1.25      9.59 o 
   7   5   5        6.79        8.30      6.21 o 
  -7   6   5        6.55        8.27      8.83 o 
  -6   6   5        2.25       -5.37      5.37 o 
  -5   6   5       18.64       20.37      6.23 o 
  -4   6   5       49.79       55.42      8.69 o 
  -3   6   5        0.42        0.12      6.17 o 
  -2   6   5      343.30      348.06     13.04 o 
  -1   6   5      276.14      260.28     32.87 o 
   0   6   5      259.69      243.37     20.19 o 
   1   6   5       32.55       33.89      4.90 o 
   2   6   5       58.98       45.61     10.32 o 
   3   6   5        8.94        7.91      5.48 o 
   4   6   5       21.18       19.15      8.20 o 
   5   6   5       12.21        0.73      8.50 o 
   6   6   5        0.03        1.73      7.59 o 
  -6   7   5        1.66        3.06      6.08 o 
  -5   7   5        0.01       -3.34      5.06 o 
  -4   7   5        1.00        1.87      4.73 o 
  -3   7   5       27.74       20.22      6.22 o 
  -2   7   5       71.93       79.79      7.87 o 
  -1   7   5       67.42       84.60      8.24 o 
   0   7   5      183.78      184.28      7.65 o 
   1   7   5       42.06       41.72      5.68 o 
   2   7   5      132.68      138.83      9.50 o 
   3   7   5        1.53        8.96      5.53 o 
   4   7   5        0.10       -4.43      4.43 o 
   5   7   5       16.05       23.56      7.23 o 
  -4   8   5        1.47        1.71      4.38 o 
  -3   8   5        5.15        1.84      5.77 o 
  -2   8   5        0.04        5.56      4.85 o 
  -1   8   5        0.39        1.79      4.96 o 
   0   8   5       18.00       17.35      4.16 o 
   1   8   5        0.76        3.44      5.73 o 
   2   8   5        0.06        1.87      5.86 o 
   3   8   5        8.40        0.58      8.78 o 
   4   8   5       11.67       12.16      7.28 o 
  -2   9   5       10.55       11.11      6.38 o 
  -1   9   5        9.43       16.74      5.83 o 
   0   9   5        5.37       15.37      3.92 o 
   1   9   5        0.66       -1.06      5.19 o 
   2   9   5       12.93       23.61      6.74 o 
  -8   0   6        1.57        3.91      6.25 o 
  -6   0   6      264.97      256.95     12.96 o 
  -4   0   6       31.29       26.07      4.63 o 
  -2   0   6      362.69      336.31     16.75 o 
   0   0   6     1065.45      998.63     30.57 o 
   4   0   6      219.03      225.63     12.85 o 
   6   0   6       23.64       17.99      5.24 o 
   8   0   6       10.58       22.48      7.80 o 
  -9   1   6        0.78        0.05      3.89 o 
  -8   1   6       18.95       18.15     11.21 o 
  -7   1   6        4.61        2.74      7.02 o 
  -6   1   6       38.87       39.90      8.81 o 
  -5   1   6       97.91       89.77     15.39 o 
  -4   1   6      875.29      866.58    194.77 o 
  -3   1   6        2.28        0.59      3.26 o 
  -2   1   6     1342.33     1606.05    298.45 o 
  -1   1   6      153.04      160.48      6.78 o 
   0   1   6      778.96      837.13     58.60 o 
   1   1   6       99.80       95.80      3.27 o 
   2   1   6        5.46       12.74      4.90 o 
   3   1   6       11.26       10.46      2.86 o 
   4   1   6      502.54      508.71     16.54 o 
   5   1   6      116.12      127.75      5.67 o 
   6   1   6       85.95       88.83      5.79 o 
   7   1   6       28.99       42.46      6.55 o 
   8   1   6       21.26       30.86     15.10 o 
  -9   2   6        1.65        5.26      6.25 o 
  -8   2   6        0.53       -4.29      4.29 o 
  -7   2   6        1.47        0.73      5.11 o 
  -6   2   6      161.07      164.49      9.17 o 
  -5   2   6       49.00       49.11      8.13 o 
  -4   2   6      128.57      121.74      7.62 o 
  -3   2   6      642.90      685.15     26.35 o 
  -2   2   6       54.27       47.82      5.13 o 
  -1   2   6      345.12      364.47     12.93 o 
   0   2   6        1.08        4.99      2.60 o 
   1   2   6       21.71       23.44      2.95 o 
   2   2   6      644.43      739.86     32.28 o 
   3   2   6      294.93      297.43     17.29 o 
   4   2   6        2.66        8.60      4.28 o 
   5   2   6        0.97        5.29      4.29 o 
   6   2   6        7.61        9.42      5.05 o 
   7   2   6        2.92        1.87      5.42 o 
   8   2   6       11.80        9.71      6.94 o 
  -8   3   6        2.25       -4.54      4.54 o 
  -7   3   6       23.27       15.52      6.03 o 
  -6   3   6        6.30        9.09      4.69 o 
  -5   3   6        5.41        4.05      4.41 o 
  -4   3   6        0.91        0.10      4.28 o 
  -3   3   6        1.01        4.54      4.29 o 
  -2   3   6        0.01       -2.45      3.08 o 
  -1   3   6       52.67       60.19      4.05 o 
   0   3   6      237.66      207.72      7.49 o 
   1   3   6      346.67      369.42     34.12 o 
   2   3   6      109.61      108.97      6.70 o 
   3   3   6      142.84      158.05      9.10 o 
   4   3   6      151.05      146.10      8.42 o 
   5   3   6      243.20      234.64     10.90 o 
   6   3   6       39.04       55.71      6.97 o 
   7   3   6       83.52       88.71      8.40 o 
   8   3   6       12.00       17.82      5.82 o 
  -8   4   6        3.54       17.17      5.55 o 
  -7   4   6        0.83        5.52      4.98 o 
  -6   4   6        1.94        2.40      7.98 o 
  -5   4   6       17.99        9.59      5.21 o 
  -4   4   6       10.90       18.56      5.09 o 
  -3   4   6        2.70        5.39      4.80 o 
  -2   4   6        7.98        6.64      3.65 o 
  -1   4   6      496.11      544.53     23.75 o 
   0   4   6      274.85      237.10      7.02 o 
   1   4   6       27.14       37.54      3.60 o 
   2   4   6        0.37        2.85      4.07 o 
   3   4   6       18.42       19.50      6.11 o 
   4   4   6        4.98        2.89      4.64 o 
   5   4   6       81.39       66.07      9.84 o 
   6   4   6       80.43       94.05      9.63 o 
   7   4   6        2.04        8.62      6.30 o 
   8   4   6        9.06       14.70      5.68 o 
  -7   5   6        4.04        5.83      5.23 o 
  -6   5   6        1.48       -1.34      5.12 o 
  -5   5   6        6.31        7.02      5.18 o 
  -4   5   6        9.73        5.39      5.05 o 
  -3   5   6       89.69      103.41      8.76 o 
  -2   5   6      293.72      317.36     11.99 o 
  -1   5   6      224.32      239.94      8.67 o 
   0   5   6       47.56       38.82      4.23 o 
   1   5   6        3.60        5.97      3.24 o 
   2   5   6       17.13        8.56      7.59 o 
   3   5   6        7.10        9.51      5.96 o 
   4   5   6      130.95      127.77     11.11 o 
   5   5   6       13.31       17.40      6.73 o 
   6   5   6        3.11       -0.04      6.44 o 
   7   5   6        3.85        4.42      5.97 o 
  -7   6   6        4.77       10.41      8.50 o 
  -6   6   6        0.00        3.33      6.19 o 
  -5   6   6        0.03        2.48      6.13 o 
  -4   6   6        0.95       -0.17      5.57 o 
  -3   6   6        3.84       13.80      5.67 o 
  -2   6   6      229.07      234.42     11.46 o 
  -1   6   6      117.74      113.63      8.00 o 
   0   6   6       19.70       20.87      3.67 o 
   1   6   6      134.74      153.29      7.37 o 
   2   6   6        0.51        4.49      5.04 o 
   3   6   6       13.35       21.28      6.40 o 
   4   6   6        1.27       -5.47      5.47 o 
   5   6   6       77.72       83.34      8.83 o 
   6   6   6        1.23       -1.14      5.51 o 
  -6   7   6        0.49       11.82      6.59 o 
  -5   7   6        0.20       10.04      5.86 o 
  -4   7   6       18.24       16.40      5.60 o 
  -3   7   6        8.98       -1.72      5.24 o 
  -2   7   6       41.79       41.76      7.11 o 
  -1   7   6        7.53       -0.22      5.86 o 
   0   7   6        3.60        2.65      3.10 o 
   1   7   6        5.56        0.72      4.72 o 
   2   7   6       14.34       13.60      5.67 o 
   3   7   6        0.73        5.76      5.19 o 
   4   7   6       23.09       26.32      7.12 o 
   5   7   6        9.28        5.23      6.26 o 
  -4   8   6        4.90        5.57      5.49 o 
  -3   8   6        2.99        8.22      6.28 o 
  -2   8   6        1.19        0.98      6.03 o 
  -1   8   6       21.78       35.91     10.89 o 
   0   8   6       21.34        7.99      4.94 o 
   1   8   6        2.71        9.02      7.88 o 
   2   8   6        7.40        9.13      8.19 o 
   3   8   6        4.42       -0.51      6.41 o 
   4   8   6        5.39       -0.95      5.40 o 
  -1   9   6        0.60       -3.41      7.67 o 
   0   9   6        0.44        4.49      4.00 o 
   1   9   6       12.50       11.70      6.85 o 
  -9   0   7        0.04        3.53      4.95 o 
  -7   0   7       15.83       15.30      7.46 o 
  -5   0   7       46.84       43.87      6.03 o 
  -3   0   7     1207.22     1366.89     60.87 o 
  -1   0   7     2683.23     2489.91    577.06 o 
   5   0   7        0.06        7.43      4.31 o 
   7   0   7       41.02       36.41      7.94 o 
  -9   1   7        1.93       -1.71      5.98 o 
  -8   1   7       17.74       15.49      4.46 o 
  -7   1   7       39.38       42.07      5.68 o 
  -6   1   7      101.27       89.96     15.04 o 
  -5   1   7      186.25      164.47     18.21 o 
  -4   1   7      104.00       97.03     21.13 o 
  -3   1   7        5.76        2.69      2.32 o 
  -2   1   7       30.92       35.44      9.66 o 
  -1   1   7     1742.81     1891.86    183.22 o 
   0   1   7        1.22        1.34      1.43 o 
   1   1   7       39.59       36.38      1.89 o 
   2   1   7       95.93      129.80      5.01 o 
   3   1   7      154.81      163.15     12.44 o 
   4   1   7        5.47        9.79      3.23 o 
   5   1   7       88.95       94.23      7.55 o 
   6   1   7        0.00        1.29      2.96 o 
   7   1   7       30.84       37.27      5.54 o 
   8   1   7        0.01       -0.72      4.41 o 
  -9   2   7        3.59       -1.26      5.42 o 
  -8   2   7        0.48       -1.76      4.22 o 
  -7   2   7       12.54        8.67      5.47 o 
  -6   2   7       50.49       60.42      7.56 o 
  -5   2   7        3.37        7.44      6.11 o 
  -4   2   7      140.23      126.45      7.60 o 
  -3   2   7      430.83      422.67     21.54 o 
  -2   2   7      156.25      118.52      7.01 o 
  -1   2   7        2.68        9.24      3.00 o 
   0   2   7       74.28       70.41      3.64 o 
   1   2   7      198.54      164.57      5.72 o 
   2   2   7      427.03      463.53     21.58 o 
   3   2   7      155.18      198.38     12.06 o 
   4   2   7       51.77       47.53      6.28 o 
   5   2   7       68.05       83.45      9.18 o 
   6   2   7       43.11       52.92      7.20 o 
   7   2   7       11.06       17.70      6.43 o 
   8   2   7        4.94        5.98      6.36 o 
  -8   3   7        0.70        1.00      4.23 o 
  -7   3   7        2.73        1.56      5.74 o 
  -6   3   7        6.19        2.58      5.33 o 
  -5   3   7       88.06       90.39     11.50 o 
  -4   3   7        0.47        0.13      3.53 o 
  -3   3   7       32.96       40.33      5.66 o 
  -2   3   7        4.98       10.48      3.93 o 
  -1   3   7       25.11       32.62      5.45 o 
   0   3   7       63.58       62.05      3.72 o 
   1   3   7      147.55      138.62      6.34 o 
   2   3   7       50.36       48.30      5.62 o 
   3   3   7        4.85        5.67      4.36 o 
   4   3   7        7.32       19.48      6.44 o 
   5   3   7        1.18        0.77      5.21 o 
   6   3   7       24.82       25.77      8.77 o 
   7   3   7       19.26       13.84      6.52 o 
   8   3   7       18.33       29.33      6.85 o 
  -8   4   7        0.03       -4.47      4.88 o 
  -7   4   7        0.87        1.34      5.38 o 
  -6   4   7        4.25       11.87      5.65 o 
  -5   4   7        0.83       -0.32      4.73 o 
  -4   4   7        3.84        6.84      4.92 o 
  -3   4   7       61.33       58.26      6.79 o 
  -2   4   7       64.54       61.53      5.85 o 
  -1   4   7      620.31      675.61     42.81 o 
   0   4   7      250.81      217.23     15.68 o 
   1   4   7       21.17       22.38      3.26 o 
   2   4   7       18.63       22.88      8.12 o 
   3   4   7       25.35       34.65      5.81 o 
   4   4   7       56.45       62.20      7.30 o 
   5   4   7       72.93       76.68      8.35 o 
   6   4   7       58.81       67.05      8.29 o 
   7   4   7       16.35       22.37      6.91 o 
  -7   5   7        0.37       13.22      6.09 o 
  -6   5   7       13.34       14.36      6.53 o 
  -5   5   7       18.58       10.20      6.85 o 
  -4   5   7        8.03       19.95      5.66 o 
  -3   5   7       23.74       19.05      5.75 o 
  -2   5   7        6.32        2.99      4.13 o 
  -1   5   7        5.31        3.94      4.71 o 
   0   5   7       30.37       37.66      3.80 o 
   1   5   7       10.95       11.80      3.50 o 
   2   5   7        3.94        8.74      4.95 o 
   3   5   7        5.32       17.70      5.75 o 
   4   5   7       87.05       92.51      9.36 o 
   5   5   7       59.68       66.89      8.63 o 
   6   5   7       20.96       18.64      7.22 o 
   7   5   7        0.95       -4.10      5.06 o 
  -7   6   7        0.09        1.33      8.12 o 
  -6   6   7        0.00       -3.22      7.17 o 
  -5   6   7       24.06       22.57      6.25 o 
  -4   6   7      142.14      158.89     10.61 o 
  -3   6   7       45.97       69.57      7.76 o 
  -2   6   7        5.37        3.75      5.13 o 
  -1   6   7       29.23       28.48      6.68 o 
   0   6   7       44.95       46.37      4.61 o 
   1   6   7        0.08        0.33     10.45 o 
   2   6   7        8.88        8.25      6.14 o 
   3   6   7        0.55        6.20      5.11 o 
   4   6   7        0.19        3.70      5.61 o 
   5   6   7       25.11       29.75      7.50 o 
   6   6   7        0.72        1.14      5.06 o 
  -6   7   7        0.46       -5.48      5.48 o 
  -5   7   7        3.11       -1.57      5.92 o 
  -4   7   7        0.03        1.73      4.71 o 
  -3   7   7       29.85       39.29      7.95 o 
  -2   7   7       90.31       83.72      8.87 o 
  -1   7   7        2.56       11.64      5.18 o 
   0   7   7       28.51       17.78      3.96 o 
   1   7   7        1.04        3.21      4.37 o 
   2   7   7        4.86       10.97      5.54 o 
   3   7   7       11.20       15.37      6.32 o 
   4   7   7       20.18       36.80      6.89 o 
   5   7   7        0.19        8.49      6.34 o 
  -4   8   7        1.98       -2.85      5.83 o 
  -3   8   7        0.28        5.04      5.09 o 
  -2   8   7       10.53       14.53      5.97 o 
  -1   8   7       38.44       46.42     11.25 o 
   0   8   7        3.44        1.72      5.22 o 
   1   8   7        1.84        2.25      4.49 o 
   2   8   7        9.31       20.47      7.45 o 
   3   8   7        3.48       10.15      6.49 o 
  -1   9   7        0.60       -3.55      5.77 o 
   0   9   7        0.01        0.95      5.07 o 
  -8   0   8        8.95       11.10      6.32 o 
  -6   0   8        4.75        7.30      6.16 o 
  -4   0   8      923.09     1012.72     43.92 o 
  -2   0   8       15.91       25.66      4.39 o 
   0   0   8     4556.03     4233.77    198.62 o 
   4   0   8      205.95      198.34      9.52 o 
   6   0   8        0.71       12.17      5.28 o 
   8   0   8       15.27       37.48      8.55 o 
  -9   1   8        3.04        2.76      5.04 o 
  -8   1   8        3.01        2.30      4.74 o 
  -7   1   8        4.15       -0.82      3.40 o 
  -6   1   8      220.40      199.99      8.36 o 
  -5   1   8        2.63       -1.58      2.87 o 
  -4   1   8      414.21      464.81     49.91 o 
  -3   1   8       99.09      100.88      5.31 o 
  -2   1   8       53.43       56.01      4.82 o 
  -1   1   8      307.40      313.58     29.67 o 
   0   1   8      431.70      403.57     37.38 o 
   1   1   8      272.28      251.78      8.46 o 
   2   1   8      238.16      266.92     19.26 o 
   3   1   8      222.81      250.67     14.94 o 
   4   1   8        3.84        5.48      3.79 o 
   5   1   8        5.78        4.77      3.25 o 
   6   1   8       28.63       32.68      4.51 o 
   7   1   8        0.61       -1.83      6.60 o 
   8   1   8       19.97       33.93      6.44 o 
  -9   2   8        0.23        3.04      6.51 o 
  -8   2   8       43.40       29.49      6.83 o 
  -7   2   8       52.07       62.56      6.89 o 
  -6   2   8      140.97      154.86     11.43 o 
  -5   2   8        7.84        7.52      4.16 o 
  -4   2   8       17.97       19.46      4.78 o 
  -3   2   8      605.66      747.14     31.35 o 
  -2   2   8     1247.16      870.22     54.38 o 
  -1   2   8        0.19       -2.52      2.52 o 
   0   2   8      456.40      426.97     24.97 o 
   1   2   8       36.08       31.25      3.24 o 
   2   2   8      133.60      135.12      7.72 o 
   3   2   8        1.69        7.80      4.18 o 
   4   2   8       20.92       14.33      5.07 o 
   5   2   8        0.98       -0.31      4.83 o 
   6   2   8       10.57       12.98      5.44 o 
   7   2   8       39.38       34.86      8.74 o 
   8   2   8       15.11        2.75      5.89 o 
  -8   3   8       22.28       28.63      6.41 o 
  -7   3   8        0.01       -4.84      4.84 o 
  -6   3   8        3.79        3.94      5.19 o 
  -5   3   8       32.88       17.52      6.04 o 
  -4   3   8       10.06        4.39      4.15 o 
  -3   3   8      301.55      278.20     11.70 o 
  -2   3   8      158.62      125.54      7.95 o 
  -1   3   8      218.36      224.41      8.75 o 
   0   3   8      110.97      117.68      5.30 o 
   1   3   8      484.78      434.27     11.15 o 
   2   3   8      697.95      744.88     23.19 o 
   3   3   8       96.58      100.18      7.60 o 
   4   3   8      174.84      164.02      9.43 o 
   5   3   8       33.83       41.68      6.64 o 
   6   3   8        1.46       -4.20      6.81 o 
   7   3   8        0.01        8.91      5.92 o 
   8   3   8       18.24       12.75     12.01 o 
  -8   4   8        1.94        2.26      5.41 o 
  -7   4   8       16.78       18.32      7.69 o 
  -6   4   8        3.06       -3.34      7.08 o 
  -5   4   8        0.94        2.57      5.31 o 
  -4   4   8        4.23        3.18      4.45 o 
  -3   4   8       58.49       56.08      7.06 o 
  -2   4   8        6.73        7.52      3.96 o 
  -1   4   8       12.51       11.04      4.20 o 
   0   4   8      196.60      196.71      6.76 o 
   1   4   8       11.01        5.14      3.31 o 
   2   4   8       19.89        6.84      6.53 o 
   3   4   8      473.15      487.25     16.21 o 
   4   4   8      182.12      166.57      9.86 o 
   5   4   8       12.02       26.08      6.10 o 
   6   4   8        6.24        1.84      5.38 o 
   7   4   8        7.75       -3.23      6.08 o 
  -7   5   8        0.06        0.87      7.01 o 
  -6   5   8       42.09       35.77      8.09 o 
  -5   5   8       12.08       10.91      7.24 o 
  -4   5   8       13.34       25.63      6.73 o 
  -3   5   8      215.94      204.09     11.07 o 
  -2   5   8        8.20        9.21      4.94 o 
  -1   5   8       31.85       40.22      5.60 o 
   0   5   8       85.13       74.00      5.14 o 
   1   5   8        4.33        4.00      3.40 o 
   2   5   8       43.39       32.26      6.33 o 
   3   5   8      158.55      172.16     10.55 o 
   4   5   8       28.94       35.98      6.80 o 
   5   5   8       66.46       62.37      8.08 o 
   6   5   8        1.03        7.34      5.46 o 
   7   5   8       16.66       14.50      5.90 o 
  -6   6   8        0.02       -2.50      6.31 o 
  -5   6   8        2.75       -3.57      6.14 o 
  -4   6   8       46.23       60.12      8.18 o 
  -3   6   8      101.93      108.40      9.08 o 
  -2   6   8       31.55       15.74      5.13 o 
  -1   6   8       31.71       35.39      9.18 o 
   0   6   8        5.65        7.62     10.82 o 
   1   6   8        6.94       14.55      4.17 o 
   2   6   8       14.77       10.51      5.40 o 
   3   6   8        2.53       14.94      6.15 o 
   4   6   8       30.29       38.13      6.50 o 
   5   6   8        1.85       12.48      5.96 o 
   6   6   8        2.09       -4.07      5.39 o 
  -5   7   8        1.24        3.80      8.36 o 
  -4   7   8        5.64       14.74      6.01 o 
  -3   7   8       26.72       32.03      7.50 o 
  -2   7   8       10.41       13.97      5.88 o 
  -1   7   8       16.65       21.49      6.95 o 
   0   7   8       12.50       13.02      3.73 o 
   1   7   8       32.50       52.44      8.71 o 
   2   7   8        2.07        0.08      4.63 o 
   3   7   8       22.07       26.39      7.58 o 
   4   7   8        7.07        6.97      5.60 o 
   5   7   8        2.47       -4.70      5.76 o 
  -4   8   8        0.83        4.60      4.97 o 
  -3   8   8        0.72        5.47      5.81 o 
  -2   8   8       25.41       10.25      6.13 o 
  -1   8   8       46.09       79.01      7.99 o 
   0   8   8       10.69       17.11      6.15 o 
   1   8   8        2.03        2.47      6.00 o 
   2   8   8        8.12        7.11      6.58 o 
   3   8   8        8.34       16.79      7.15 o 
  -9   0   9        3.55       10.19      5.79 o 
  -7   0   9        5.58        3.68      5.41 o 
  -5   0   9       12.35       14.67      5.24 o 
  -3   0   9       20.26       22.59      4.72 o 
  -1   0   9      320.23      399.98    107.40 o 
   1   0   9      127.10      102.86     11.12 o 
   3   0   9        1.55       -0.64      5.30 o 
   5   0   9        7.40        6.79      6.38 o 
   7   0   9        0.09       -4.57      6.43 o 
  -9   1   9        7.65        2.99      4.95 o 
  -8   1   9        4.90        4.45      4.91 o 
  -7   1   9        1.09       -1.02      3.69 o 
  -6   1   9      232.38      204.94     31.21 o 
  -5   1   9       25.88       17.13      3.91 o 
  -4   1   9      163.93      178.74      6.90 o 
  -3   1   9       32.47       32.52      3.81 o 
  -2   1   9       21.62       12.71      2.90 o 
  -1   1   9       87.29       72.63      3.13 o 
   0   1   9     2173.23     2474.69    105.89 o 
   1   1   9       99.88      105.65      5.59 o 
   2   1   9      156.85      146.92     12.63 o 
   3   1   9       14.70       12.61      3.23 o 
   4   1   9        6.05        9.66      5.04 o 
   5   1   9       62.62       58.93      5.10 o 
   6   1   9        0.33        5.47      3.54 o 
   7   1   9       92.03       95.84     20.03 o 
   8   1   9       17.84       19.34      6.29 o 
  -8   2   9       11.12       20.13      6.02 o 
  -7   2   9       13.56       16.99      5.76 o 
  -6   2   9       17.38       30.82      6.59 o 
  -5   2   9      110.89       92.26      7.85 o 
  -4   2   9       49.41       36.74      6.41 o 
  -3   2   9       22.78       19.27      5.14 o 
  -2   2   9       13.15        7.57      4.50 o 
  -1   2   9      145.00      148.90      5.98 o 
   0   2   9      632.93      573.99     34.53 o 
   1   2   9      336.31      342.23      9.26 o 
   2   2   9      458.20      480.74     21.21 o 
   3   2   9      119.88      116.39      7.88 o 
   4   2   9      145.60      126.70      8.42 o 
   5   2   9       10.00        5.84      5.08 o 
   6   2   9       72.07       71.14      8.28 o 
   7   2   9       22.79       31.30      8.09 o 
   8   2   9        1.00       -1.55      6.03 o 
  -8   3   9        0.22       -1.43      6.04 o 
  -7   3   9        7.86        0.91      8.10 o 
  -6   3   9        1.93       11.37      5.03 o 
  -5   3   9        5.51       12.01      6.24 o 
  -4   3   9        1.56        5.99      5.64 o 
  -3   3   9        1.02        2.35      4.18 o 
  -2   3   9      236.44      194.63     10.01 o 
  -1   3   9      130.30      150.15      6.48 o 
   0   3   9       87.64       79.62      5.03 o 
   1   3   9       46.22       46.99      3.73 o 
   2   3   9        2.95       -3.14      4.03 o 
   3   3   9      332.12      329.93     12.49 o 
   4   3   9       17.11       18.64      5.53 o 
   5   3   9        4.79        3.29      5.72 o 
   6   3   9      505.69      481.48     19.05 o 
   7   3   9       11.65       25.39      6.37 o 
  -8   4   9        6.43        6.55      5.33 o 
  -7   4   9        0.07       -5.28      5.28 o 
  -6   4   9        0.01        6.00      5.65 o 
  -5   4   9       83.21       84.55      8.23 o 
  -4   4   9      157.52      146.85      9.53 o 
  -3   4   9        5.62        6.58      4.55 o 
  -2   4   9       14.09       12.21      4.75 o 
  -1   4   9       78.64       77.31      5.96 o 
   0   4   9      144.08      149.79      6.11 o 
   1   4   9       59.46       54.54      5.20 o 
   2   4   9        2.96       -1.41      4.52 o 
   3   4   9      414.29      388.00     14.15 o 
   4   4   9      428.30      400.97     17.08 o 
   5   4   9       36.47       30.53      6.82 o 
   6   4   9       15.12       13.76      6.17 o 
   7   4   9        2.57        1.78      4.55 o 
  -7   5   9        3.66        8.46      8.43 o 
  -6   5   9        7.93       18.41      6.76 o 
  -5   5   9       23.59       25.36      7.09 o 
  -4   5   9       26.49       37.73      6.14 o 
  -3   5   9       28.78       35.52      7.43 o 
  -2   5   9       20.97       30.41      5.46 o 
  -1   5   9       81.92       86.47      6.71 o 
   0   5   9      105.29       93.16      6.22 o 
   1   5   9      129.39      134.28      7.52 o 
   2   5   9       44.10       45.51      7.16 o 
   3   5   9        6.50       12.36      6.66 o 
   4   5   9       19.48       18.40      5.80 o 
   5   5   9       56.97       58.80      7.97 o 
   6   5   9        5.42       13.91      5.37 o 
  -6   6   9        9.33       13.50      5.98 o 
  -5   6   9        1.86       -1.28      5.77 o 
  -4   6   9       27.52       29.12      7.13 o 
  -3   6   9       97.85       95.04     10.17 o 
  -2   6   9      170.26      187.58     10.38 o 
  -1   6   9       50.97       53.51     11.89 o 
   0   6   9        2.42        4.63      3.57 o 
   1   6   9        9.35       19.05      4.31 o 
   2   6   9        5.75       10.73      6.69 o 
   3   6   9        3.38        0.08      8.67 o 
   4   6   9        6.03        7.94      6.15 o 
   5   6   9       12.24       25.90      6.71 o 
  -5   7   9        0.19        4.87      5.73 o 
  -4   7   9        9.57        8.17      6.85 o 
  -3   7   9        8.29       18.09      5.98 o 
  -2   7   9       44.51       41.37      7.40 o 
  -1   7   9       11.28       13.05      6.00 o 
   0   7   9       38.02       49.74      5.33 o 
   1   7   9        0.43        7.76      6.81 o 
   2   7   9        6.84        8.72      4.88 o 
   3   7   9       24.01       32.93      8.60 o 
   4   7   9        8.73       11.23     10.84 o 
  -3   8   9        4.78        9.83      6.08 o 
  -2   8   9       47.83       62.24      8.04 o 
  -1   8   9       14.75       15.60      6.77 o 
   0   8   9       29.71       32.37      5.14 o 
   1   8   9        0.92       -3.14      4.36 o 
   2   8   9       36.58       58.64      8.41 o 
   3   8   9        8.74       13.49      7.66 o 
  -8   0  10       30.32       42.49      8.21 o 
  -6   0  10        1.61       -4.80      4.80 o 
  -4   0  10      254.93      278.47     11.44 o 
  -2   0  10      688.59      920.97     39.05 o 
   0   0  10       65.94       71.24      4.95 o 
   2   0  10      127.14      130.96      7.86 o 
   4   0  10       36.37       46.44      6.25 o 
   6   0  10       31.21       29.44      7.75 o 
   8   0  10        9.59       26.56      9.89 o 
  -8   1  10       13.27        1.70      4.45 o 
  -7   1  10        1.01       -0.99      5.66 o 
  -6   1  10       67.73       69.07     15.39 o 
  -5   1  10       26.00       29.63      9.67 o 
  -4   1  10      260.42      279.97     38.99 o 
  -3   1  10       16.76       15.99      5.51 o 
  -2   1  10      410.37      357.55     74.58 o 
  -1   1  10      285.25      312.15     31.38 o 
   0   1  10      656.12      742.23     25.35 o 
   1   1  10      260.87      252.75     14.10 o 
   2   1  10       30.77       31.14      4.09 o 
   3   1  10       56.39       66.00      4.34 o 
   4   1  10       82.09       70.35      4.82 o 
   5   1  10      292.14      285.23     17.36 o 
   6   1  10        8.42        3.14      4.65 o 
   7   1  10       16.71       31.15      7.06 o 
   8   1  10        6.54       11.72      6.86 o 
  -8   2  10       32.34       18.62      5.66 o 
  -7   2  10       10.77        7.12      5.27 o 
  -6   2  10       21.47       22.25      5.70 o 
  -5   2  10       30.56       29.54      6.03 o 
  -4   2  10       15.06       18.13      5.11 o 
  -3   2  10       11.80       19.45      4.63 o 
  -2   2  10      246.78      224.44     14.75 o 
  -1   2  10       10.09       11.20      3.27 o 
   0   2  10      112.69       97.80      5.26 o 
   1   2  10      813.90      760.07     42.43 o 
   2   2  10      455.64      510.56     17.88 o 
   3   2  10       71.91       75.62      7.49 o 
   4   2  10      170.67      154.67      9.82 o 
   5   2  10      178.34      165.47      9.83 o 
   6   2  10       33.77       34.81      7.53 o 
   7   2  10       29.77       36.10      8.93 o 
  -8   3  10        0.10       -0.23      6.02 o 
  -7   3  10        0.40       -4.35      5.50 o 
  -6   3  10       20.83       21.34      6.73 o 
  -5   3  10        0.05        7.22      6.05 o 
  -4   3  10       12.69       12.49      5.18 o 
  -3   3  10       18.12       16.39      5.23 o 
  -2   3  10      207.33      171.24      9.53 o 
  -1   3  10       41.09       46.09      4.59 o 
   0   3  10        0.09        1.31      3.72 o 
   1   3  10       39.43       41.66      8.70 o 
   2   3  10       59.17       68.01      7.13 o 
   3   3  10       23.64       14.91      5.66 o 
   4   3  10      238.97      220.08     11.01 o 
   5   3  10       57.20       53.83      7.44 o 
   6   3  10      244.39      230.83     12.22 o 
   7   3  10        1.27       12.70      6.50 o 
  -8   4  10        2.80       12.88      5.91 o 
  -7   4  10        9.74        5.85      6.05 o 
  -6   4  10       30.44       28.60      6.54 o 
  -5   4  10        5.93        2.53      4.86 o 
  -4   4  10        0.86       -0.69      4.62 o 
  -3   4  10       14.12        4.75      6.28 o 
  -2   4  10       94.22       84.70      7.64 o 
  -1   4  10       39.01       56.25      6.21 o 
   0   4  10       27.33       23.26      4.28 o 
   1   4  10       10.86        4.69      7.60 o 
   2   4  10        5.02        3.68      5.04 o 
   3   4  10       18.27        6.16      5.61 o 
   4   4  10       84.95       89.03      8.91 o 
   5   4  10       28.57       31.41      6.83 o 
   6   4  10       20.76       14.09      6.93 o 
   7   4  10        1.28       -2.33      5.49 o 
  -7   5  10        7.13        8.04      5.98 o 
  -6   5  10        0.16       -1.13      5.61 o 
  -5   5  10       90.00       89.87      8.97 o 
  -4   5  10      149.03      166.09     12.65 o 
  -3   5  10       20.59       28.40      9.15 o 
  -2   5  10        8.16        7.77      5.27 o 
  -1   5  10       10.69       14.80      5.65 o 
   0   5  10        3.57        2.85      3.02 o 
   1   5  10      109.91       97.85     11.14 o 
   2   5  10      314.40      313.73     13.65 o 
   3   5  10       35.79       25.46      7.05 o 
   4   5  10        0.47        4.15      5.75 o 
   5   5  10       16.45       20.11      6.22 o 
   6   5  10        0.43       -4.65      4.65 o 
  -6   6  10        0.38        5.19      5.81 o 
  -5   6  10        0.93        1.57      5.54 o 
  -4   6  10       44.06       33.17      7.24 o 
  -3   6  10        0.06        3.10      5.81 o 
  -2   6  10        1.17        1.53      4.56 o 
  -1   6  10      118.47      121.82     20.09 o 
   0   6  10       65.04       56.78      7.49 o 
   1   6  10       79.60       82.76      6.00 o 
   2   6  10       14.88        7.60      6.12 o 
   3   6  10       49.58       44.14      7.96 o 
   4   6  10       22.20       14.15      6.48 o 
   5   6  10        0.90        3.11      6.76 o 
  -5   7  10        0.06       10.82      6.14 o 
  -4   7  10        0.62        0.54      4.43 o 
  -3   7  10       14.78       26.66      7.09 o 
  -2   7  10        0.03        3.72      5.13 o 
  -1   7  10        4.42        1.18      5.49 o 
   0   7  10        0.51        3.13      3.51 o 
   1   7  10       58.85       64.67      6.78 o 
   2   7  10        1.22       -2.61      6.77 o 
   3   7  10       76.63       82.06     11.05 o 
   4   7  10        8.31        9.35      6.27 o 
  -3   8  10        0.08        6.01      5.85 o 
  -2   8  10        2.77       -1.95      4.68 o 
  -1   8  10        0.25        3.51      6.69 o 
   0   8  10        8.93       19.59      4.10 o 
   1   8  10        2.98        2.90      4.25 o 
   2   8  10        2.22        9.11      5.91 o 
  -7   0  11        2.44       -1.07      5.16 o 
  -5   0  11      209.16      190.09     11.19 o 
  -3   0  11      144.19      144.80      9.14 o 
  -1   0  11      894.75     1287.63    114.04 o 
   1   0  11       56.48       46.77      7.00 o 
   5   0  11       23.45       23.10      6.68 o 
   7   0  11        1.08        3.65      7.68 o 
  -8   1  11       35.25       29.95      5.39 o 
  -7   1  11       16.18       12.66      4.04 o 
  -6   1  11        2.43        0.63      4.12 o 
  -5   1  11        0.14       -3.07      3.07 o 
  -4   1  11       19.15       28.56      8.57 o 
  -3   1  11      176.68      180.36     20.21 o 
  -2   1  11       34.55       30.95      6.05 o 
  -1   1  11       31.67       27.96      3.23 o 
   0   1  11      452.41      459.01     52.33 o 
   1   1  11      179.70      150.93      6.27 o 
   2   1  11        7.12        6.67      3.61 o 
   3   1  11       62.61       56.69      5.91 o 
   4   1  11       18.76       21.55      3.90 o 
   5   1  11       27.90       34.51      5.08 o 
   6   1  11       64.96       70.57      5.71 o 
   7   1  11        1.88        7.81     10.39 o 
  -8   2  11       27.82       17.19      8.08 o 
  -7   2  11       44.71       38.35      7.58 o 
  -6   2  11        3.07        1.47      8.18 o 
  -5   2  11        0.23       -1.53      9.33 o 
  -4   2  11        0.80       -3.02      5.16 o 
  -3   2  11       14.03        1.20      5.03 o 
  -2   2  11      362.28      341.48     20.25 o 
  -1   2  11      105.46       93.99      5.59 o 
   0   2  11       14.75       16.01      3.36 o 
   1   2  11       15.77        8.33      2.82 o 
   2   2  11      236.82      277.94     11.60 o 
   3   2  11        0.14       -4.31      6.55 o 
   4   2  11      231.60      230.84     11.03 o 
   5   2  11       77.82       75.68      8.22 o 
   6   2  11       91.68      120.07     10.93 o 
   7   2  11        0.53        0.92      7.60 o 
  -8   3  11        8.40        3.74      5.09 o 
  -7   3  11       15.82       18.34      5.80 o 
  -6   3  11        7.66        5.22      5.50 o 
  -5   3  11        4.60        1.62      4.82 o 
  -4   3  11       23.17       26.31      5.82 o 
  -3   3  11       53.47       58.55      8.05 o 
  -2   3  11      146.33      139.52      8.93 o 
  -1   3  11       72.64       69.98      5.53 o 
   0   3  11        2.55        2.18      2.86 o 
   1   3  11       65.77       63.92      6.85 o 
   2   3  11        2.58        9.83      5.36 o 
   3   3  11       90.84       85.52      7.89 o 
   4   3  11       32.94       43.53      7.33 o 
   5   3  11      100.08      106.34      8.92 o 
   6   3  11       21.68       28.03      6.64 o 
   7   3  11       22.91       21.52      7.98 o 
  -7   4  11        5.18       10.56      6.23 o 
  -6   4  11        0.00       -0.46      5.25 o 
  -5   4  11       18.46       13.75      5.65 o 
  -4   4  11       67.34       63.59      9.42 o 
  -3   4  11      142.56      139.58     10.19 o 
  -2   4  11       72.80       57.45      7.44 o 
  -1   4  11       32.88       34.36      6.08 o 
   0   4  11       29.99       21.10      3.70 o 
   1   4  11       70.15       65.57     12.98 o 
   2   4  11      185.59      205.56     11.26 o 
   3   4  11       22.16       20.31      6.00 o 
   4   4  11        5.07       11.67      5.41 o 
   5   4  11       20.53       18.87      6.15 o 
   6   4  11        0.11       -3.57      4.55 o 
  -7   5  11        1.58        9.72      7.06 o 
  -6   5  11       29.93       45.48      7.40 o 
  -5   5  11        0.06        0.72      4.85 o 
  -4   5  11       10.80       12.23      6.34 o 
  -3   5  11        6.16        3.35      5.12 o 
  -2   5  11       24.57       15.89      6.54 o 
  -1   5  11       78.12       86.91      7.79 o 
   0   5  11       14.32        8.71      4.55 o 
   1   5  11       42.89       46.29      9.98 o 
   2   5  11      336.07      336.30     14.55 o 
   3   5  11        0.85        0.13     10.21 o 
   4   5  11       51.26       58.77      7.55 o 
   5   5  11        8.52       12.81      5.87 o 
   6   5  11        7.22       19.94      5.85 o 
  -6   6  11       32.88       26.27      8.80 o 
  -5   6  11       30.10       27.74      7.31 o 
  -4   6  11       42.07       55.04      8.72 o 
  -3   6  11        0.89        5.65      6.43 o 
  -2   6  11        1.71       10.40      5.54 o 
  -1   6  11        1.27        3.55      5.83 o 
   0   6  11       32.05       24.91      4.41 o 
   1   6  11       48.73       45.90      6.34 o 
   2   6  11       17.33       25.56      6.59 o 
   3   6  11       25.48       25.28      7.51 o 
   4   6  11       36.76       50.04      9.01 o 
   5   6  11        2.27        0.12      6.17 o 
  -4   7  11        2.58        1.52      5.02 o 
  -3   7  11        0.73        3.48      5.89 o 
  -2   7  11        3.93       13.18      6.36 o 
  -1   7  11        5.68        8.50      6.50 o 
   0   7  11        0.40        0.85      4.20 o 
   1   7  11       55.17       51.73      6.12 o 
   2   7  11       22.33       25.74      6.56 o 
   3   7  11       13.54       15.69     12.18 o 
   4   7  11        1.35       -0.17      4.64 o 
  -2   8  11       12.42       18.19      7.17 o 
  -1   8  11        3.38        1.88      6.26 o 
   0   8  11        1.65        3.38      3.42 o 
   1   8  11        1.39       -2.26      4.37 o 
  -8   0  12        6.48        5.67     10.02 o 
  -6   0  12       19.62       24.47      6.06 o 
  -4   0  12        8.74       12.14      5.25 o 
  -2   0  12       44.80       30.56      6.07 o 
   0   0  12      902.13      972.92     41.45 o 
   4   0  12       27.36       20.26      6.22 o 
   6   0  12       80.48       80.54      9.24 o 
  -8   1  12        3.14        2.63      3.52 o 
  -7   1  12       18.84       12.44      6.51 o 
  -6   1  12       36.08       35.06      6.53 o 
  -5   1  12       11.13       17.27      6.55 o 
  -4   1  12        4.91        7.42      5.26 o 
  -3   1  12       26.63       23.15      3.80 o 
  -2   1  12      896.43     1087.24    197.55 o 
  -1   1  12        5.29        1.71      2.33 o 
   0   1  12       34.22       27.25      2.90 o 
   1   1  12        0.30       -0.54      2.13 o 
   2   1  12        9.64        7.05      3.86 o 
   3   1  12       65.64       69.11     10.40 o 
   4   1  12      349.97      314.07     27.36 o 
   5   1  12      129.82      125.76      6.87 o 
   6   1  12       15.53       11.65      5.16 o 
   7   1  12        2.86        6.81      8.88 o 
  -8   2  12       24.48       31.75      6.72 o 
  -7   2  12        0.46        0.02      5.30 o 
  -6   2  12        2.95       11.06      5.40 o 
  -5   2  12       39.15       32.83      5.93 o 
  -4   2  12       50.01       43.55      6.50 o 
  -3   2  12      132.59      138.15      9.60 o 
  -2   2  12       59.24       56.24      7.50 o 
  -1   2  12      278.55      284.17     27.13 o 
   0   2  12      343.23      322.16     13.94 o 
   1   2  12       11.76       12.95      3.80 o 
   2   2  12       15.71        2.37      4.91 o 
   3   2  12      159.87      162.19     12.99 o 
   4   2  12      126.18      115.26      8.90 o 
   5   2  12       26.22       36.89      6.28 o 
   6   2  12       41.49       48.79      8.04 o 
   7   2  12       54.23       69.08     11.56 o 
  -8   3  12        0.18       -3.05      4.57 o 
  -7   3  12        8.24        1.25      4.87 o 
  -6   3  12        4.90        4.41      5.70 o 
  -5   3  12       14.97       11.34      7.99 o 
  -4   3  12       51.61       56.91      7.48 o 
  -3   3  12       12.04        7.40      5.35 o 
  -2   3  12      290.74      254.67     12.75 o 
  -1   3  12        6.53       13.76      3.95 o 
   0   3  12       12.29       14.00      5.21 o 
   1   3  12        9.88       12.96      4.61 o 
   2   3  12       45.41       49.05      7.54 o 
   3   3  12       37.79       46.80      7.52 o 
   4   3  12      180.79      181.06     12.55 o 
   5   3  12       25.84       22.04      6.29 o 
   6   3  12       22.21       25.79      6.81 o 
   7   3  12        1.16       -3.66      6.17 o 
  -7   4  12        0.40       -0.09      5.45 o 
  -6   4  12        3.73        0.04      8.87 o 
  -5   4  12       16.77       10.95      5.87 o 
  -4   4  12       16.52       19.24      5.59 o 
  -3   4  12        0.62       -3.55      5.41 o 
  -2   4  12      149.50      147.71      9.86 o 
  -1   4  12       33.00       38.31      6.80 o 
   0   4  12       37.58       43.00      4.62 o 
   1   4  12      227.07      243.32      9.08 o 
   2   4  12       17.26       13.70      7.57 o 
   3   4  12        3.70        0.10      5.59 o 
   4   4  12        0.06        1.42      4.72 o 
   5   4  12        0.07        2.37      7.25 o 
   6   4  12        2.00       -1.95      5.62 o 
  -6   5  12       43.50       50.59      8.61 o 
  -5   5  12       57.49       58.64      8.65 o 
  -4   5  12        3.03        4.17      5.64 o 
  -3   5  12       18.75       29.18      7.94 o 
  -2   5  12        7.62        1.38      5.31 o 
  -1   5  12        0.40        2.35      7.02 o 
   0   5  12       52.69       53.02      4.66 o 
   1   5  12      254.07      221.63      8.81 o 
   2   5  12       25.40       36.60      8.31 o 
   3   5  12       10.35       21.58      7.19 o 
   4   5  12        0.93       -1.29      6.53 o 
   5   5  12       13.42       19.94      6.29 o 
  -5   6  12       19.83       18.55      7.33 o 
  -4   6  12        0.50       -3.44      5.36 o 
  -3   6  12       22.16       25.90      6.90 o 
  -2   6  12       13.80       18.60      6.05 o 
  -1   6  12        4.28        7.50      5.58 o 
   0   6  12       55.72       56.69      5.32 o 
   1   6  12       29.09       32.87      4.87 o 
   2   6  12       40.49       48.96      8.14 o 
   3   6  12        0.02       -1.50      7.11 o 
   4   6  12       21.54       17.51      6.06 o 
  -4   7  12        3.16       -5.33      5.33 o 
  -3   7  12        3.35        0.71      8.43 o 
  -2   7  12       19.70       32.72      6.53 o 
  -1   7  12        0.00       -2.93      5.38 o 
   0   7  12       18.36       18.73      6.32 o 
   1   7  12       35.20       46.97      7.42 o 
   2   7  12       10.37       25.25      6.63 o 
   3   7  12       16.79       26.08      8.90 o 
  -1   8  12        3.75        0.95     10.09 o 
   0   8  12        0.35       -0.71      4.28 o 
  -7   0  13        8.06        5.22      5.88 o 
  -5   0  13      195.02      230.61     11.52 o 
  -3   0  13       86.34       76.55      7.96 o 
  -1   0  13       29.11       23.62      4.14 o 
   1   0  13       84.34       72.82      7.02 o 
   5   0  13      174.24      179.29     11.25 o 
   7   0  13       17.43       33.55      9.98 o 
  -8   1  13        1.04       -3.41      3.55 o 
  -7   1  13        0.92       -2.38      3.94 o 
  -6   1  13       84.94       95.57      6.47 o 
  -5   1  13        4.96        6.92      3.55 o 
  -4   1  13       93.63      106.97     27.09 o 
  -3   1  13      100.45       90.68      6.16 o 
  -2   1  13       26.33       13.45      3.96 o 
  -1   1  13        2.00        3.77      2.50 o 
   0   1  13        0.01        0.58      2.91 o 
   1   1  13        9.71        6.38      5.12 o 
   2   1  13       14.99       23.55      6.30 o 
   3   1  13      199.79      184.99     11.17 o 
   4   1  13      569.44      510.77     22.17 o 
   5   1  13       89.94       99.03      6.73 o 
   6   1  13       12.32       19.89      5.35 o 
   7   1  13        4.77        2.95      6.59 o 
  -8   2  13        0.76        0.07      6.57 o 
  -7   2  13        0.79       11.26      5.91 o 
  -6   2  13        3.34        5.58      5.05 o 
  -5   2  13        0.80       13.31      5.74 o 
  -4   2  13      198.84      186.60     10.82 o 
  -3   2  13       24.88       33.00      6.76 o 
  -2   2  13        2.07        0.60      4.89 o 
  -1   2  13      107.77      127.11      6.94 o 
   0   2  13      217.83      226.65      8.60 o 
   1   2  13       43.21       45.62      8.52 o 
   2   2  13      266.24      288.17     12.90 o 
   3   2  13       15.76       24.45      6.27 o 
   4   2  13      252.50      248.96     12.29 o 
   5   2  13        7.28        2.10      8.18 o 
   6   2  13       22.74       17.42      7.97 o 
   7   2  13        1.99       -5.94      5.94 o 
  -7   3  13        2.66        2.26      4.51 o 
  -6   3  13        4.54       -2.06      4.65 o 
  -5   3  13        7.51        9.70      5.55 o 
  -4   3  13        2.52        1.60      4.42 o 
  -3   3  13        2.24        0.03      5.84 o 
  -2   3  13        8.56       12.19      5.37 o 
  -1   3  13       91.06      105.82     11.63 o 
   0   3  13       71.66       62.03      4.99 o 
   1   3  13        1.42       -3.66      3.72 o 
   2   3  13        0.14       -1.96     10.82 o 
   3   3  13       54.18       58.66      8.29 o 
   4   3  13      169.77      170.42     10.83 o 
   5   3  13        5.85        9.59      7.05 o 
   6   3  13       72.07       53.14     10.00 o 
  -7   4  13       12.06       20.96      7.18 o 
  -6   4  13        0.95        5.77      6.63 o 
  -5   4  13        1.70        0.15      5.28 o 
  -4   4  13        8.01       22.02      6.62 o 
  -3   4  13      133.56      147.37     10.75 o 
  -2   4  13      286.86      289.74     12.86 o 
  -1   4  13      240.46      251.68     10.48 o 
   0   4  13      260.95      252.71     10.14 o 
   1   4  13      207.67      180.04      7.24 o 
   2   4  13        5.11        2.07      6.91 o 
   3   4  13       25.58       26.31      8.98 o 
   4   4  13        4.00        3.01      4.72 o 
   5   4  13       20.22       17.02      6.67 o 
   6   4  13       25.93       40.69      8.14 o 
  -6   5  13        0.83        3.46      5.12 o 
  -5   5  13       21.16       20.92      6.23 o 
  -4   5  13        0.06        5.02      5.76 o 
  -3   5  13        5.25       12.35      6.56 o 
  -2   5  13        1.94       -4.81      5.08 o 
  -1   5  13      492.56      567.21     18.82 o 
   0   5  13      197.19      182.73      7.52 o 
   1   5  13       95.50       84.34      5.65 o 
   2   5  13       58.02       64.78     11.36 o 
   3   5  13        3.94       10.94      6.41 o 
   4   5  13       39.41       39.10      7.55 o 
   5   5  13        6.39        2.37      6.93 o 
  -5   6  13        1.50        8.80      7.01 o 
  -4   6  13       10.05       18.10      7.98 o 
  -3   6  13       19.17       26.30      6.19 o 
  -2   6  13        9.80       25.07      5.54 o 
  -1   6  13       15.12        6.85      6.72 o 
   0   6  13      191.10      182.90      8.04 o 
   1   6  13        6.26        2.20      4.14 o 
   2   6  13        0.46       -0.31      6.03 o 
   3   6  13        9.90        6.30      7.09 o 
   4   6  13        1.17        0.32      6.12 o 
  -3   7  13        0.44        1.87      5.97 o 
  -2   7  13        1.32        8.05      5.87 o 
  -1   7  13        0.17        2.81      5.85 o 
   0   7  13        2.50       -0.75      3.92 o 
   1   7  13        3.69       14.97      6.23 o 
   2   7  13        1.83        6.20      5.09 o 
  -8   0  14        4.60        1.92      7.46 o 
  -6   0  14        0.59       -0.06      5.51 o 
  -4   0  14        2.66        5.75      7.01 o 
  -2   0  14      107.42       97.09      9.56 o 
   0   0  14        2.26        0.54      5.95 o 
   2   0  14        4.33        0.42      8.01 o 
   4   0  14      256.90      228.38     12.50 o 
   6   0  14        5.89       11.43      7.75 o 
  -8   1  14        7.71        1.98      5.61 o 
  -7   1  14        0.94        4.20      7.49 o 
  -6   1  14        0.05        4.37      4.24 o 
  -5   1  14       24.86       24.74      4.77 o 
  -4   1  14      311.08      326.73     12.53 o 
  -3   1  14       37.35       33.29      6.24 o 
  -2   1  14       35.58       25.69      6.37 o 
  -1   1  14       68.44       71.33      9.54 o 
   0   1  14      232.40      211.29      6.24 o 
   1   1  14       37.29       33.83      3.29 o 
   2   1  14      294.68      314.44      9.85 o 
   3   1  14      109.46      107.97      6.08 o 
   4   1  14      413.85      389.51     12.12 o 
   5   1  14       98.26       91.95      6.46 o 
   6   1  14        6.70        2.61      5.16 o 
  -7   2  14       11.07       15.07      5.96 o 
  -6   2  14       37.88       50.12      7.40 o 
  -5   2  14       55.63       66.35      8.36 o 
  -4   2  14      148.18      142.34      9.97 o 
  -3   2  14      404.50      424.97     19.78 o 
  -2   2  14       37.85       33.59      7.09 o 
  -1   2  14       53.91       67.29     11.29 o 
   0   2  14        0.00       -0.26      5.12 o 
   1   2  14      522.74      511.66     24.76 o 
   2   2  14     1020.48     1024.47     27.42 o 
   3   2  14        8.98        2.66      5.48 o 
   4   2  14       81.80       81.33      8.43 o 
   5   2  14       16.19       22.27      6.15 o 
   6   2  14       80.27       65.75      9.59 o 
  -7   3  14        3.65        9.16      5.84 o 
  -6   3  14        0.06        2.39      5.36 o 
  -5   3  14        0.00       -5.00      6.08 o 
  -4   3  14       16.40        8.71      6.55 o 
  -3   3  14      224.54      241.69     13.46 o 
  -2   3  14      342.28      272.15     19.80 o 
  -1   3  14       41.49       49.75      6.53 o 
   0   3  14       94.87       79.46      9.18 o 
   1   3  14       83.04       77.73      5.48 o 
   2   3  14      685.38      670.57     21.17 o 
   3   3  14        9.14        6.08      6.33 o 
   4   3  14       11.81       12.17      6.72 o 
   5   3  14        2.77        8.39      5.06 o 
   6   3  14        5.36        8.20      8.97 o 
  -6   4  14        0.01       -2.68      5.01 o 
  -5   4  14        3.10        7.28      6.22 o 
  -4   4  14        0.10        0.11      5.47 o 
  -3   4  14        4.47        4.29      4.85 o 
  -2   4  14       11.29        5.01      5.97 o 
  -1   4  14       11.00       18.08      6.08 o 
   0   4  14        8.62        8.17      4.39 o 
   1   4  14       24.91       33.44      4.67 o 
   2   4  14       75.09       74.98      9.46 o 
   3   4  14       15.66       18.42      6.49 o 
   4   4  14        1.71       -1.55      5.73 o 
   5   4  14        6.81       -4.84      6.96 o 
  -6   5  14        5.05       12.87      7.04 o 
  -5   5  14        0.00        0.41      6.13 o 
  -4   5  14        0.09        0.63      6.79 o 
  -3   5  14       15.78       13.73      8.55 o 
  -2   5  14       36.95       43.63      7.31 o 
  -1   5  14      315.99      326.65     11.34 o 
   0   5  14      163.07      147.46      7.49 o 
   1   5  14        0.74       -5.87      7.31 o 
   2   5  14        0.25       -0.06      6.58 o 
   3   5  14       10.00       13.26      6.35 o 
   4   5  14        0.95        1.60      5.53 o 
  -5   6  14        2.53       -1.74      8.13 o 
  -4   6  14        4.49        2.57      6.52 o 
  -3   6  14       53.13       53.05      7.67 o 
  -2   6  14        0.05        6.29      5.30 o 
  -1   6  14        9.08        3.69      5.43 o 
   0   6  14      106.61       99.98      7.30 o 
   1   6  14       38.43       27.98      5.43 o 
   2   6  14       28.06       16.60      8.62 o 
   3   6  14        0.95       -0.86      6.61 o 
  -3   7  14       18.63       38.15      7.83 o 
  -2   7  14        7.27       -1.13      6.57 o 
  -1   7  14        3.89        6.68      5.85 o 
   0   7  14        2.74        1.44      4.18 o 
   1   7  14        0.96       -1.58      4.38 o 
   2   7  14        0.00        0.85      6.71 o 
  -7   0  15        0.16       -1.99      4.63 o 
  -5   0  15      220.72      215.20     11.91 o 
  -3   0  15        8.35       20.31      7.03 o 
  -1   0  15       19.52       15.84      4.24 o 
   1   0  15       49.44       44.76      4.70 o 
   3   0  15      194.98      188.92     11.06 o 
   5   0  15       92.98       94.31      9.78 o 
  -7   1  15        1.95       -0.80      6.04 o 
  -6   1  15       13.07       19.38      4.78 o 
  -5   1  15       14.16       11.58      3.95 o 
  -4   1  15      126.12      138.38     19.55 o 
  -3   1  15        2.85        1.33     10.70 o 
  -2   1  15        5.19        4.13      4.96 o 
  -1   1  15       95.79       89.96      5.17 o 
   0   1  15        3.27        7.37      2.97 o 
   1   1  15       21.16       18.09      2.89 o 
   2   1  15      616.13      574.30     34.73 o 
   3   1  15      121.82      145.22     12.19 o 
   4   1  15       30.65       31.78      5.89 o 
   5   1  15        0.50        7.67      4.10 o 
   6   1  15       21.30       13.27     11.00 o 
  -7   2  15       10.88        8.21      6.25 o 
  -6   2  15       15.27       10.19      5.84 o 
  -5   2  15       28.43       24.37      6.93 o 
  -4   2  15        1.97        4.98      5.58 o 
  -3   2  15       34.78       40.28      6.83 o 
  -2   2  15        8.01        9.41      6.26 o 
  -1   2  15        1.12        4.87      4.71 o 
   0   2  15      159.34      176.26      7.99 o 
   1   2  15        2.73        5.04      3.74 o 
   2   2  15      286.01      294.36     13.90 o 
   3   2  15      111.71      104.59      9.19 o 
   4   2  15        1.93        3.17      6.01 o 
   5   2  15        5.76        4.00      6.27 o 
   6   2  15       10.69       21.08      6.94 o 
  -7   3  15        7.10       13.02      6.32 o 
  -6   3  15        0.11       -4.87      4.87 o 
  -5   3  15        2.68       -4.02      4.42 o 
  -4   3  15        2.18       -0.91      4.98 o 
  -3   3  15       29.02       31.89      7.69 o 
  -2   3  15       11.66       11.42      7.37 o 
  -1   3  15       21.07       16.59      8.76 o 
   0   3  15       26.93       26.77      5.11 o 
   1   3  15       37.41       28.52      4.97 o 
   2   3  15       29.31       33.74      7.42 o 
   3   3  15       12.27       15.52      6.87 o 
   4   3  15       11.66        7.08      6.04 o 
   5   3  15        0.45       10.06      5.26 o 
  -6   4  15        0.40        0.81      5.42 o 
  -5   4  15        0.76        0.46      4.85 o 
  -4   4  15        5.63       10.17      5.26 o 
  -3   4  15       33.27       42.97      8.25 o 
  -2   4  15      107.54      106.69      9.13 o 
  -1   4  15       34.41       47.37      6.62 o 
   0   4  15      184.98      177.65      7.78 o 
   1   4  15       74.92       72.75      5.76 o 
   2   4  15        0.32        5.01      5.76 o 
   3   4  15        2.11        5.67      7.53 o 
   4   4  15       90.36       85.98      9.38 o 
   5   4  15        3.94       -5.26      5.26 o 
  -5   5  15        2.60        8.56      6.05 o 
  -4   5  15        0.87       12.86      5.94 o 
  -3   5  15        5.26        9.65      6.76 o 
  -2   5  15        0.02       -1.54      5.33 o 
  -1   5  15      110.04      123.78      8.60 o 
   0   5  15      180.77      160.43      7.93 o 
   1   5  15       18.00       16.11      4.85 o 
   2   5  15        1.23       -1.75      6.22 o 
   3   5  15        3.39       -0.21      9.96 o 
   4   5  15        2.29        7.51      9.32 o 
  -4   6  15        0.19       -3.35      5.66 o 
  -3   6  15       16.27       32.16      7.48 o 
  -2   6  15      113.64      156.89     11.44 o 
  -1   6  15       23.63       24.68      6.98 o 
   0   6  15        0.02        4.49      7.90 o 
   1   6  15        2.54        1.87      5.69 o 
   2   6  15        5.58        3.45      6.08 o 
   3   6  15        0.59       -5.31      5.31 o 
  -1   7  15        1.73       -6.32      6.32 o 
   0   7  15        2.00       -0.82      3.73 o 
  -6   0  16      101.40       92.43      9.75 o 
  -4   0  16        2.08       -1.87      4.44 o 
  -2   0  16        8.65       -0.95      7.86 o 
   0   0  16        7.56        9.03      4.83 o 
   2   0  16       37.54       40.88      8.29 o 
   4   0  16       51.44       56.96      7.99 o 
   6   0  16       27.06       32.42      8.42 o 
  -7   1  16       18.60       16.35      4.68 o 
  -6   1  16       46.17       53.36      5.35 o 
  -5   1  16       25.77       23.21      5.12 o 
  -4   1  16        9.01        2.34      6.88 o 
  -3   1  16        0.44        3.44      8.20 o 
  -2   1  16       42.97       32.61      6.34 o 
  -1   1  16        3.73        6.68      3.27 o 
   0   1  16      363.85      349.56     11.50 o 
   1   1  16       30.99       24.93      3.41 o 
   2   1  16        0.01       -3.70      4.45 o 
   3   1  16       27.70       26.23      5.14 o 
   4   1  16       23.01       30.40      6.19 o 
   5   1  16        3.81        3.46      5.25 o 
  -7   2  16       25.63       25.85      7.20 o 
  -6   2  16        3.68       -3.79      6.23 o 
  -5   2  16       29.82       28.55      7.52 o 
  -4   2  16       16.75       17.56      5.73 o 
  -3   2  16        2.68        1.36      5.91 o 
  -2   2  16        8.47       15.20      5.72 o 
  -1   2  16      112.19      116.27     10.85 o 
   0   2  16      106.90      112.81      7.41 o 
   1   2  16       46.51       44.83      6.82 o 
   2   2  16       88.80       88.13      9.31 o 
   3   2  16       47.92       45.84      8.18 o 
   4   2  16        3.51       14.54      5.65 o 
   5   2  16        9.26       11.27      7.42 o 
  -6   3  16        3.00       10.21      5.27 o 
  -5   3  16        2.76        7.18      6.07 o 
  -4   3  16        0.90       -5.03      6.14 o 
  -3   3  16       18.90       14.48      5.92 o 
  -2   3  16       15.27       23.64      6.03 o 
  -1   3  16       41.45       47.49      7.01 o 
   0   3  16       69.59       65.25      6.02 o 
   1   3  16       55.94       59.48      6.98 o 
   2   3  16       18.76       17.46      7.81 o 
   3   3  16       18.95       31.12      8.41 o 
   4   3  16       19.24       29.95      7.35 o 
   5   3  16        0.18        5.67      6.31 o 
  -6   4  16        0.24       -3.30      5.88 o 
  -5   4  16        0.96       -0.52      6.29 o 
  -4   4  16        2.71        5.58      5.75 o 
  -3   4  16        0.09        3.59      8.84 o 
  -2   4  16        0.17       -4.91      6.18 o 
  -1   4  16       12.40       15.68     11.03 o 
   0   4  16       13.51       13.42      4.54 o 
   1   4  16        5.10       10.69      5.89 o 
   2   4  16       62.07       54.17      9.75 o 
   3   4  16       20.23       21.48      8.17 o 
   4   4  16        0.00        0.83      4.96 o 
  -5   5  16        0.00       -0.71      7.25 o 
  -4   5  16        3.15        0.48      5.90 o 
  -3   5  16       40.15       42.61      9.02 o 
  -2   5  16       10.42       12.66      5.20 o 
  -1   5  16        1.48        1.60      7.04 o 
   0   5  16        4.63        3.71      3.81 o 
   1   5  16        2.30        3.70      5.78 o 
   2   5  16        0.34       -2.00      5.70 o 
   3   5  16       22.53       21.59      9.76 o 
  -3   6  16        1.48       -6.24      7.02 o 
  -2   6  16       59.42       72.73      9.28 o 
  -1   6  16       15.25       32.98      7.58 o 
   0   6  16       10.93        8.23      4.48 o 
   1   6  16        0.23       -1.40      5.28 o 
   2   6  16        8.18       15.08      7.17 o 
  -7   0  17        0.20       -2.36      5.49 o 
  -5   0  17       31.57       31.02      8.42 o 
  -3   0  17        0.00        5.77      4.68 o 
  -1   0  17        1.38       -4.94      4.94 o 
   1   0  17        3.37        9.45      3.88 o 
   3   0  17        9.63       12.27      7.41 o 
   5   0  17       36.76       39.62      8.46 o 
  -6   1  17        3.55       14.35      4.09 o 
  -5   1  17        0.76       -1.90      3.73 o 
  -4   1  17       37.74       34.69      6.57 o 
  -3   1  17       12.20       15.73      4.47 o 
  -2   1  17        1.49        2.12      6.03 o 
  -1   1  17        0.40       -2.02      2.94 o 
   0   1  17      356.41      354.42      8.91 o 
   1   1  17        0.06        0.42      3.04 o 
   2   1  17       23.48       10.12      8.32 o 
   3   1  17      132.73      144.80      8.74 o 
   4   1  17       21.82       23.55      5.26 o 
   5   1  17       13.25       10.86      8.67 o 
  -6   2  17        6.84       -2.77      6.15 o 
  -5   2  17        2.60        2.76      5.60 o 
  -4   2  17        6.25        3.96      5.43 o 
  -3   2  17       30.04       34.75      7.82 o 
  -2   2  17       28.33       27.52      6.74 o 
  -1   2  17        4.85        3.11      5.88 o 
   0   2  17      186.99      181.98      9.00 o 
   1   2  17        2.75        1.25      4.68 o 
   2   2  17        0.22       -1.21      8.76 o 
   3   2  17        7.00        3.24     10.97 o 
   4   2  17        0.02       -5.51      5.51 o 
   5   2  17       18.22       27.22      7.89 o 
  -6   3  17       12.87       13.94      6.31 o 
  -5   3  17        3.16       -2.00      7.03 o 
  -4   3  17        0.70       -2.54      6.00 o 
  -3   3  17        2.34        4.84      6.14 o 
  -2   3  17        7.72       -0.52      4.27 o 
  -1   3  17        7.11       14.34      5.68 o 
   0   3  17       59.37       57.63      6.13 o 
   1   3  17       14.63       23.73      5.47 o 
   2   3  17       60.47       71.09      9.78 o 
   3   3  17        0.48       -5.67      5.67 o 
   4   3  17        3.03        0.19      6.70 o 
  -5   4  17        0.05       11.11      5.65 o 
  -4   4  17        0.44        4.23      5.17 o 
  -3   4  17       40.71       55.05      9.49 o 
  -2   4  17       29.75       37.73      7.87 o 
  -1   4  17        0.47        9.64      6.13 o 
   0   4  17       13.02       13.91      4.74 o 
   1   4  17        5.00        1.42      3.92 o 
   2   4  17       46.99       49.61      8.61 o 
   3   4  17        3.31        6.26      6.22 o 
   4   4  17        1.90        7.70      5.72 o 
  -4   5  17        0.14       -0.28      6.74 o 
  -3   5  17        6.58       10.57      7.30 o 
  -2   5  17       70.97       69.30      8.81 o 
  -1   5  17        0.28       -5.09      5.09 o 
   0   5  17        0.85       -1.24      4.19 o 
   1   5  17        8.99        3.13      7.28 o 
   2   5  17        0.19       10.83      7.19 o 
   3   5  17        4.30       -2.79      6.37 o 
  -2   6  17       36.37       45.33      8.41 o 
  -1   6  17        0.15       -5.01      9.15 o 
   0   6  17        3.28        0.25      5.90 o 
   1   6  17        4.57        7.31      6.85 o 
  -6   0  18        0.91       -1.66      4.99 o 
  -4   0  18      113.86      110.30     10.52 o 
  -2   0  18       87.95       90.36     10.36 o 
   0   0  18       75.34       77.79      7.07 o 
   2   0  18       14.13       19.48      6.95 o 
   4   0  18        0.23       -0.83      6.89 o 
  -6   1  18        0.04        2.45      4.13 o 
  -5   1  18       10.25        8.04      4.85 o 
  -4   1  18        7.38       11.66      6.02 o 
  -3   1  18       12.46       18.12      4.44 o 
  -2   1  18      338.67      338.87     17.93 o 
  -1   1  18       14.30       13.93      3.79 o 
   0   1  18       37.19       44.78      4.42 o 
   1   1  18       69.88       58.22      5.44 o 
   2   1  18       57.18       71.25      6.59 o 
   3   1  18        2.94       -0.76      3.97 o 
   4   1  18        2.95        1.29      4.39 o 
  -6   2  18       13.23        8.02      5.71 o 
  -5   2  18        9.84       14.73      6.37 o 
  -4   2  18       21.46       20.28      8.30 o 
  -3   2  18        0.26        3.26      7.67 o 
  -2   2  18       13.11        8.37      5.48 o 
  -1   2  18        8.53       11.40      5.61 o 
   0   2  18      343.46      360.31     13.83 o 
   1   2  18       59.33       49.05      8.80 o 
   2   2  18        0.01        5.35      6.06 o 
   3   2  18        6.38        2.37      6.78 o 
   4   2  18        6.27        0.55      8.45 o 
  -5   3  18        9.70        6.57      6.86 o 
  -4   3  18       28.88       35.29      7.58 o 
  -3   3  18        2.11       -4.93      5.94 o 
  -2   3  18        0.05       -0.63      6.39 o 
  -1   3  18       18.83       28.57      6.47 o 
   0   3  18        0.20       -1.34      5.29 o 
   1   3  18        0.44       -1.36      3.84 o 
   2   3  18        0.07        1.45      6.57 o 
   3   3  18        1.25        7.55      6.35 o 
   4   3  18       41.31       37.83      8.14 o 
  -4   4  18        0.14       10.88      4.83 o 
  -3   4  18       21.14       18.32      8.41 o 
  -2   4  18        0.16        1.24      4.51 o 
  -1   4  18        5.25        4.27      9.34 o 
   0   4  18        0.31        2.41      4.68 o 
   1   4  18        0.53       -1.69      4.16 o 
   2   4  18        6.37        7.90      6.69 o 
   3   4  18        0.56        0.51      8.65 o 
  -3   5  18       25.32       24.06      7.73 o 
  -2   5  18       20.27       17.08      6.51 o 
  -1   5  18        7.31        1.04      7.76 o 
   0   5  18        0.99        1.85      4.05 o 
   1   5  18        1.27        7.14      4.86 o 
   2   5  18       13.83       14.69      7.36 o 
  -5   0  19       14.88       16.39      7.06 o 
  -3   0  19       23.80       15.27      8.79 o 
  -1   0  19      178.65      175.14      8.64 o 
   1   0  19       11.13       12.38      6.30 o 
   3   0  19       17.57       28.55      6.29 o 
  -5   1  19        0.71       -2.97      3.85 o 
  -4   1  19        3.56       -3.06      4.58 o 
  -3   1  19       62.56       64.67      6.74 o 
  -2   1  19      162.39      168.31     25.36 o 
  -1   1  19        1.13        9.51      3.46 o 
   0   1  19       48.49       55.62      4.79 o 
   1   1  19        9.70        9.16      3.38 o 
   2   1  19        5.68        5.85      4.12 o 
   3   1  19        0.17       -2.64      3.69 o 
   4   1  19        5.63        5.66      4.42 o 
  -5   2  19        2.26        4.63      5.05 o 
  -4   2  19        1.69        6.75      5.96 o 
  -3   2  19        2.89        0.88      7.13 o 
  -2   2  19       48.34       32.47      7.86 o 
  -1   2  19        7.73        8.94      6.03 o 
   0   2  19        3.50       12.50      5.87 o 
   1   2  19       28.55       20.34      5.60 o 
   2   2  19       16.57        9.28      7.74 o 
   3   2  19        0.04       -0.40      5.67 o 
  -5   3  19        0.18       -5.30      5.30 o 
  -4   3  19        1.96        7.41      5.80 o 
  -3   3  19        0.42       -4.92      4.92 o 
  -2   3  19        6.98        9.89      6.56 o 
  -1   3  19       10.68       10.59      5.72 o 
   0   3  19        9.20        6.69      4.82 o 
   1   3  19        6.86        4.62      4.29 o 
   2   3  19       93.30      112.05     10.72 o 
   3   3  19        4.40        1.41      6.66 o 
  -4   4  19        0.63        2.14      4.93 o 
  -3   4  19        0.03        0.79      5.76 o 
  -2   4  19       12.98       12.33      6.81 o 
  -1   4  19        2.82       -0.16      6.49 o 
   0   4  19        0.06        2.35      5.47 o 
   1   4  19        7.95        7.80      5.59 o 
   2   4  19        9.80        0.98      9.39 o 
  -2   5  19        0.92       -4.27      4.27 o 
  -1   5  19        4.47        4.70      7.30 o 
   0   5  19        3.92       10.03      3.94 o 
  -4   0  20       48.42       52.10      9.01 o 
  -2   0  20       91.48       89.34     11.86 o 
   0   0  20        3.78        5.14      5.13 o 
   2   0  20       10.96       -1.55      9.33 o 
  -5   1  20        4.08        4.74      4.82 o 
  -4   1  20        9.13        6.92      5.08 o 
  -3   1  20        4.28        4.36      5.64 o 
  -2   1  20       28.12       25.49      8.66 o 
  -1   1  20       19.05       18.77      4.60 o 
   0   1  20       12.15       22.78      4.38 o 
   1   1  20       23.11       23.57      4.17 o 
   2   1  20       25.78       27.72      6.63 o 
   3   1  20        5.79        9.82      4.91 o 
  -4   2  20        3.68       -5.35      5.35 o 
  -3   2  20        2.60       -1.61      5.92 o 
  -2   2  20       11.27        6.34      6.30 o 
  -1   2  20        4.89        5.70      5.52 o 
   0   2  20        1.24        1.89      5.55 o 
   1   2  20        0.21       -3.82      4.15 o 
   2   2  20        0.01        7.34      6.05 o 
   3   2  20        2.09        4.35      6.34 o 
  -4   3  20       11.99        9.20      6.90 o 
  -3   3  20        2.36       -2.23      5.87 o 
  -2   3  20        4.53        9.45      6.57 o 
  -1   3  20        6.92       11.70      6.23 o 
   0   3  20        3.60       -1.42      5.00 o 
   1   3  20       10.90       17.65      5.09 o 
   2   3  20        0.41       -2.86      7.27 o 
  -2   4  20        0.22       -2.60      6.07 o 
  -1   4  20       15.32       21.34      6.70 o 
   0   4  20       18.68       22.88      5.29 o 
   1   4  20       11.53       11.90      6.74 o 
  -3   0  21       36.69       46.26      7.75 o 
  -1   0  21       28.50       36.73      6.83 o 
   1   0  21        0.00        2.76      4.11 o 
  -4   1  21       36.70       40.56      8.52 o 
  -3   1  21        1.77       12.61      4.36 o 
  -2   1  21       32.77       48.02     13.98 o 
  -1   1  21        2.94        4.16      4.20 o 
   0   1  21        1.70        6.71      4.16 o 
   1   1  21       22.06       27.20      6.30 o 
   2   1  21        4.48        8.06      5.32 o 
  -3   2  21        1.40        7.10      6.36 o 
  -2   2  21        3.20        1.27      6.10 o 
  -1   2  21        2.24        5.59     13.77 o 
   0   2  21        0.26        2.44      6.17 o 
   1   2  21       11.93        9.45      5.34 o 
   2   2  21        2.09        7.81      9.06 o 
  -2   3  21       16.08       17.86      6.95 o 
  -1   3  21        1.88        2.55      5.94 o 
   0   3  21        1.65        1.69      5.71 o 
   1   3  21       12.62       16.10      5.82 o 
  -2   0  22        5.13        6.60     11.76 o 
   0   0  22       10.31       20.48      7.22 o 
  -3   1  22        1.42       -0.14      4.61 o 
  -2   1  22       18.18        1.47      7.27 o 
  -1   1  22        5.68        7.12      4.28 o 
   0   1  22        3.87        3.48      4.05 o 
   1   1  22        1.59        0.51      3.59 o 
  -2   2  22       25.76       24.00      6.99 o 
  -1   2  22        0.78        5.43      6.44 o 
   0   2  22        8.73        7.45      5.94 o 
                                                 
